# Supplementary material for: [3-(5-Hy­droxy-5H-dibenzo[a,d]cyclo­hepten-5-yl)prop­yl]dimethyl­ammonium 3-carboxyprop-2-enoate
Source: Acta Crystallogr Sect E Struct Rep Online. 2011 Sep 14;67(Pt 10):o2600–1. doi: 10.1107/S1600536811036257 (PMC3201273; doi:10.1107/S1600536811036257)
Supplement: Supplementary file 1 [file e-67-o2600-sup1.cif]

##############################################################################
#                                                                            #
# This CIF contains the data in a paper accepted for publication in          #
# Acta Crystallographica Section E. It conforms to the requirements of       #
# Notes for Authors for Acta Crystallographica Section E, and has been       #
# peer reviewed under the auspices of the IUCr Commission on Journals.       #
#                                                                            #
# Full details of the Crystallographic Information File format               #
# are given in the paper "The Crystallographic Information File (CIF):       #
# a New Standard Archive File for Crystallography" by S. R. Hall, F. H.      #
# Allen and I. D. Brown [Acta Cryst. (1991), A47, 655-685].                  #
#                                                                            #
# The current version of the core CIF dictionary is obtainable from          #
# ftp://ftp.iucr.org/pub/cif_core.dic.                                       #
#                                                                            #
# Software is freely available for graphical display of the structure(s)     #
# in this CIF. For information consult the CIF software page                 #
# http://www.iucr.org/resources/cif/software.                                #
#                                                                            #
# This file may be used for bona fide research purposes within the           #
# scientific community so long as proper attribution is given to the journal # 
# article from which it was obtained.                                        #
#                                                                            #
##############################################################################
data_global
_audit_creation_method     SHELXL-97
_journal_date_recd_electronic     2011-09-02
_journal_date_accepted     2011-09-05
_journal_name_full     'Acta Crystallographica, Section E'
_journal_year     2011
_journal_volume     67
_journal_issue     10
_journal_page_first     o2600
_journal_page_last     o2601
_journal_paper_category     QO
_journal_coeditor_code     BT5634
_publ_contact_author_name     'Jasinski, Jerry P.'
_publ_contact_author_address
;
Department of Chemistry
Keene State College
229 Main Street
Keene, New Hampshire 03435, USA
;
_publ_contact_author_email     jjasinski@keene.edu
_publ_contact_author_fax     ?
_publ_contact_author_phone     '603 358-2563'
_publ_section_title
;\
[3-(5-Hydroxy-5<i>H</i>-dibenzo[<i>a</i>,<i>d</i>]cyclohepten-5-\
yl)propyl]dimethylammonium 3-carboxyprop-2-enoate
;
loop_
    _publ_author_name
    _publ_author_address
    'Jasinski, Jerry P.'
;
Department of Chemistry
Keene State College
229 Main Street
Keene, NH 03435-2001, USA
;
    'Golen, James A.'
;
Department of Chemistry
Keene State College
229 Main Street
Keene, NH 03435-2001, USA
;
    'Siddegowda, M. S.'
;
Department of Studies in Chemistry
University of Mysore
Manasagangotri, Mysore 570 006, India
;
    'Yathirajan, H. S.'
;
Department of Studies in Chemistry
University of Mysore
Manasagangotri, Mysore 570 006, India
;
    'Narayana, B.'
;
Department of Studies in Chemistry
Mangalore University
Mangalagangotri, 574 199, India
;
_iucr_refine_instructions_details
;
TITL HSY1104 in P2(1)
CELL 0.71073   9.2115  11.5840  10.4640  90.000 101.591  90.000
ZERR    2.00   0.0002   0.0002   0.0002   0.000   0.002   0.000
LATT -1
SYMM -X, 0.5+Y, -Z
SFAC C H N O
UNIT 48 54 2 10
htab 3
merg 4
eqiv $1  -x, y-1/2, -z+1
htab o1 o3_$1
htab o2 o4
htab n1 o5
htab n1 o4
eqiv $2 -x, y-.5, 1-z
eqiv $3 x+1, y, z
eqiv $4 x, y, -1+Z
eqiv $5 -x, y-.5, -z
eqiv $6 1-x, y-.5, 1-z
htab c16 o3_$2
htab c19 o3_$3
htab c20 o3_$3
htab c9 o4_$4
htab c12 o4_$5
htab c20 o4
htab c17 o5_$6
htab c20 o5_$6
L.S. 6
BOND $H
acta 50
conf
dfix 0.85 0.02 o1 h1o o2 h2o
dfix 0.87 0.02 n1 h1n
FMAP 2
PLAN 10
temp -100
rem colorlesss block
size 0.20 0.22 0.40
WGHT    0.057300    0.152100
FVAR       0.81827
O1    4    0.413374    0.340623    0.165490    11.00000    0.03639    0.02899 =
         0.02652    0.00484    0.00762    0.00600
H1O   2    0.347072    0.352099    0.206271    11.00000   -1.20000
O2    4   -0.051801    0.760271    0.626241    11.00000    0.05552    0.10450 =
         0.07343    0.01311    0.02511   -0.02199
H2O   2    0.036195    0.758687    0.603871    11.00000   -1.20000
O3    4   -0.214113    0.884367    0.674200    11.00000    0.05071    0.17427 =
         0.06108   -0.04194    0.03180   -0.02111
O4    4    0.183602    0.770409    0.553017    11.00000    0.04274    0.04049 =
         0.05637    0.00155    0.01306   -0.00138
O5    4    0.320899    0.908413    0.494030    11.00000    0.04386    0.03434 =
         0.06269   -0.01277    0.02316   -0.00207
N1    3    0.468210    0.737846    0.402447    11.00000    0.03156    0.02218 =
         0.02147   -0.00210    0.00866    0.00161
H1N   2    0.413030    0.791551    0.429839    11.00000   -1.20000
C1    1    0.390799    0.420021    0.060015    11.00000    0.02910    0.02162 =
         0.02225   -0.00085    0.00673    0.00065
C2    1    0.538482    0.427524    0.014191    11.00000    0.03166    0.02451 =
         0.02942   -0.01093    0.01051   -0.00323
C3    1    0.659441    0.363322    0.078072    11.00000    0.03304    0.03611 =
         0.04228   -0.00982    0.00715    0.00161
AFIX  43
H3A   2    0.648439    0.314377    0.148351    11.00000   -1.20000
AFIX   0
C4    1    0.795889    0.369533    0.040922    11.00000    0.03144    0.05521 =
         0.06489   -0.02224    0.01096    0.00328
AFIX  43
H4A   2    0.876605    0.324363    0.085148    11.00000   -1.20000
AFIX   0
C5    1    0.814417    0.440895   -0.059706    11.00000    0.03729    0.05888 =
         0.06861   -0.02983    0.02805   -0.01127
AFIX  43
H5A   2    0.907716    0.445422   -0.084966    11.00000   -1.20000
AFIX   0
C6    1    0.696228    0.505874   -0.123658    11.00000    0.05469    0.04371 =
         0.04683   -0.01960    0.03065   -0.01974
AFIX  43
H6A   2    0.710042    0.555935   -0.192132    11.00000   -1.20000
AFIX   0
C7    1    0.555731    0.499978   -0.090162    11.00000    0.04142    0.02979 =
         0.03128   -0.01266    0.01666   -0.00929
C8    1    0.437491    0.568864   -0.168665    11.00000    0.05927    0.02650 =
         0.02897   -0.00124    0.02063   -0.00722
AFIX  43
H8A   2    0.466586    0.640484   -0.199941    11.00000   -1.20000
AFIX   0
C9    1    0.293550    0.543137   -0.201632    11.00000    0.05402    0.02895 =
         0.02336    0.00433    0.01125    0.00455
AFIX  43
H9A   2    0.231256    0.598761   -0.252209    11.00000   -1.20000
AFIX   0
C10   1    0.221924    0.437561   -0.167577    11.00000    0.03330    0.03001 =
         0.02381   -0.00165    0.00901    0.00455
C11   1    0.102918    0.394409   -0.260421    11.00000    0.03574    0.04879 =
         0.02630   -0.00173    0.00517    0.00640
AFIX  43
H11A  2    0.064868    0.439282   -0.335694    11.00000   -1.20000
AFIX   0
C12   1    0.039859    0.289073   -0.245538    11.00000    0.03167    0.05549 =
         0.03862   -0.01217    0.00258   -0.00430
AFIX  43
H12A  2   -0.039486    0.261040   -0.310539    11.00000   -1.20000
AFIX   0
C13   1    0.092716    0.224443   -0.135494    11.00000    0.04183    0.03656 =
         0.04737   -0.00732    0.00822   -0.00980
AFIX  43
H13A  2    0.051693    0.150562   -0.125385    11.00000   -1.20000
AFIX   0
C14   1    0.205721    0.267366   -0.039677    11.00000    0.03725    0.02854 =
         0.03497   -0.00074    0.00527   -0.00142
AFIX  43
H14A  2    0.239443    0.222929    0.036833    11.00000   -1.20000
AFIX   0
C15   1    0.271255    0.373910   -0.052460    11.00000    0.02756    0.02547 =
         0.02432   -0.00284    0.00789    0.00254
C16   1    0.340486    0.536411    0.108757    11.00000    0.03143    0.02562 =
         0.02159   -0.00249    0.00735    0.00459
AFIX  23
H16A  2    0.325047    0.592437    0.035833    11.00000   -1.20000
H16B  2    0.244203    0.525233    0.135362    11.00000   -1.20000
AFIX   0
C17   1    0.451106    0.587005    0.223355    11.00000    0.02894    0.03147 =
         0.02891   -0.00894    0.00766    0.00347
AFIX  23
H17A  2    0.487321    0.525785    0.287922    11.00000   -1.20000
H17B  2    0.537189    0.619618    0.192354    11.00000   -1.20000
AFIX   0
C18   1    0.374110    0.681265    0.286220    11.00000    0.02813    0.02784 =
         0.02464   -0.00592    0.00535    0.00273
AFIX  23
H18A  2    0.338637    0.741274    0.219929    11.00000   -1.20000
H18B  2    0.286036    0.647493    0.312890    11.00000   -1.20000
AFIX   0
C19   1    0.598663    0.797539    0.370154    11.00000    0.03814    0.03740 =
         0.04133   -0.00296    0.01154   -0.00937
AFIX 137
H19A  2    0.644102    0.847018    0.443272    11.00000   -1.50000
H19B  2    0.567083    0.844907    0.291906    11.00000   -1.50000
H19C  2    0.671006    0.740137    0.353947    11.00000   -1.50000
AFIX   0
C20   1    0.511597    0.658835    0.515304    11.00000    0.05976    0.03477 =
         0.02334    0.00434    0.01024    0.00551
AFIX 137
H20A  2    0.564441    0.702462    0.590696    11.00000   -1.50000
H20B  2    0.576377    0.598125    0.493095    11.00000   -1.50000
H20C  2    0.422622    0.623743    0.536647    11.00000   -1.50000
AFIX   0
C21   1   -0.094144    0.865245    0.645609    11.00000    0.04569    0.11071 =
         0.03425   -0.02299    0.01486   -0.00971
C22   1    0.001050    0.962872    0.631031    11.00000    0.03980    0.09205 =
         0.06497   -0.04765    0.01456    0.00042
AFIX  43
H22A  2   -0.034193    1.035049    0.655363    11.00000   -1.20000
AFIX   0
C23   1    0.127847    0.969141    0.589980    11.00000    0.03852    0.05451 =
         0.07378   -0.03572    0.01566   -0.00465
AFIX  43
H23A  2    0.168461    1.044517    0.589890    11.00000   -1.20000
AFIX   0
C24   1    0.217009    0.875437    0.543650    11.00000    0.03126    0.03958 =
         0.03670   -0.01177    0.00573    0.00013
HKLF 4
REM  HSY1104 in P2(1)
REM R1 =  0.0344 for   4868 Fo > 4sig(Fo)  and  0.0376 for all   5190 data
REM    282 parameters refined using      4 restraints
END
WGHT      0.0486      0.1683
REM Highest difference peak  0.325,  deepest hole -0.270,  1-sigma level  0.033
Q1    1  -0.1948  0.7969  0.7023  11.00000  0.05    0.33
Q2    1   0.3280  0.3961 -0.0002  11.00000  0.05    0.25
Q3    1   0.3683  0.4827  0.0763  11.00000  0.05    0.22
Q4    1   0.4678  0.4342  0.0455  11.00000  0.05    0.18
Q5    1  -0.0011  0.8956  0.6603  11.00000  0.05    0.18
Q6    1   0.4026  0.5570  0.1681  11.00000  0.05    0.17
Q7    1   0.2394  0.4125 -0.1004  11.00000  0.05    0.16
Q8    1   0.4180  0.6341  0.2553  11.00000  0.05    0.16
Q9    1  -0.0890  0.7831  0.6573  11.00000  0.05    0.15
Q10   1   0.1251  0.2641 -0.0777  11.00000  0.05    0.14
;
data_I
_chemical_name_systematic
;
[3-(5-Hydroxy-5<i>H</i>-dibenzo[<i>a</i>,<i>d</i>]cyclohepten-5-
yl)propyl]dimethylammonium 3-carboxyprop-2-enoate
;
_chemical_name_common     ?
_chemical_formula_moiety     'C20 H24 N O, C4 H3 O4'
_chemical_formula_sum     'C24 H27 N O5'
_chemical_formula_iupac     'C20 H24 N O +, C4 H3 O4 -'
_chemical_formula_weight     409.47
_chemical_melting_point     ?
_symmetry_cell_setting     monoclinic
_symmetry_space_group_name_H-M     'P 21'
_symmetry_space_group_name_Hall     'P 2yb'
loop_
    _symmetry_equiv_pos_as_xyz
    'x, y, z'
    '-x, y+1/2, -z'
_cell_length_a     9.2115(2)
_cell_length_b     11.5840(2)
_cell_length_c     10.4640(2)
_cell_angle_alpha     90.00
_cell_angle_beta     101.591(2)
_cell_angle_gamma     90.00
_cell_volume     1093.80(4)
_cell_formula_units_Z     2
_cell_measurement_reflns_used     5270
_cell_measurement_theta_min     3.21
_cell_measurement_theta_max     32.24
_cell_measurement_temperature     173(2)
_exptl_crystal_description     block
_exptl_crystal_colour     colorless
_exptl_crystal_size_max     0.40
_exptl_crystal_size_mid     0.22
_exptl_crystal_size_min     0.20
_exptl_crystal_density_diffrn     1.243
_exptl_crystal_density_meas     ?
_exptl_crystal_density_method     'not measured'
_exptl_crystal_F_000     436
_exptl_absorpt_coefficient_mu     0.087
_exptl_absorpt_correction_type     multi-scan
_exptl_absorpt_process_details
;
(CrysAlisRED; Oxford Diffraction, 2010)
;
_exptl_absorpt_correction_T_min     0.9661
_exptl_absorpt_correction_T_max     0.9828
_exptl_special_details     ?
_diffrn_ambient_temperature     173(2)
_diffrn_radiation_type     MoK\a
_diffrn_radiation_wavelength     0.71073
_diffrn_radiation_source     'Enhance (Mo) X-ray Source'
_diffrn_radiation_monochromator     'graphite'
_diffrn_measurement_device_type     'Oxford Diffraction Xcalibur Eos Gemini'
_diffrn_measurement_method     '\w scans'
_diffrn_reflns_number     9674
_diffrn_reflns_av_R_equivalents     0.0160
_diffrn_reflns_av_sigmaI/netI     0.0144
_diffrn_reflns_theta_min     3.21
_diffrn_reflns_theta_max     28.28
_diffrn_reflns_theta_full     25.00
_diffrn_measured_fraction_theta_max     0.998
_diffrn_measured_fraction_theta_full     0.997
_diffrn_reflns_limit_h_min     -12
_diffrn_reflns_limit_h_max     9
_diffrn_reflns_limit_k_min     -15
_diffrn_reflns_limit_k_max     15
_diffrn_reflns_limit_l_min     -13
_diffrn_reflns_limit_l_max     13
_diffrn_standards_number     0
_diffrn_standards_interval_count     0
_diffrn_standards_interval_time     ?
_diffrn_standards_decay_%     0
_refine_special_details
;
Refinement of <i>F</i>^2^ against ALL reflections. The weighted <i>R</i>-factor
<i>wR</i> and goodness of fit <i>S</i> are based on <i>F</i>^2^, conventional
<i>R</i>-factors <i>R</i> are based on <i>F</i>, with <i>F</i> set to zero for
negative <i>F</i>^2^. The threshold expression of <i>F</i>^2^ >
\s(<i>F</i>^2^) is used only for calculating <i>R</i>-factors(gt) <i>etc</i>.
and is not relevant to the choice of reflections for refinement.
<i>R</i>-factors based on <i>F</i>^2^ are statistically about twice as large
as those based on <i>F</i>, and <i>R</i>- factors based on ALL data will be
even larger.
;
_reflns_number_total     2834
_reflns_number_gt     2683
_reflns_threshold_expression     >2sigma(I)
_refine_ls_structure_factor_coef     Fsqd
_refine_ls_matrix_type     full
_refine_ls_R_factor_all     0.0356
_refine_ls_R_factor_gt     0.0334
_refine_ls_wR_factor_gt     0.0910
_refine_ls_wR_factor_ref     0.0933
_refine_ls_goodness_of_fit_ref     1.039
_refine_ls_restrained_S_all     1.039
_refine_ls_number_reflns     2834
_refine_ls_number_parameters     282
_refine_ls_number_restraints     4
_refine_ls_hydrogen_treatment     mixed
_refine_ls_weighting_scheme     calc
_refine_ls_weighting_details
         'calc w=1/[\s^2^(Fo^2^)+(0.0573P)^2^+0.1521P] where P=(Fo^2^+2Fc^2^)/3'
_atom_sites_solution_hydrogens     geom
_atom_sites_solution_primary     direct
_atom_sites_solution_secondary     difmap
_refine_ls_shift/su_max     0.002
_refine_ls_shift/su_mean     0.000
_refine_diff_density_max     0.326
_refine_diff_density_min     -0.264
_refine_ls_extinction_method     none
_refine_ls_extinction_coef     ?
loop_
    _atom_type_symbol
    _atom_type_description
    _atom_type_scat_dispersion_real
    _atom_type_scat_dispersion_imag
    _atom_type_scat_source
    'C' 'C' 0.0033 0.0000
                         'International Tables Vol C Tables 4.2.6.8 and 6.1.1.4'
    'H' 'H' 0.0000 0.0000
                         'International Tables Vol C Tables 4.2.6.8 and 6.1.1.4'
    'N' 'N' 0.0061 0.0000
                         'International Tables Vol C Tables 4.2.6.8 and 6.1.1.4'
    'O' 'O' 0.0106 0.0000
                         'International Tables Vol C Tables 4.2.6.8 and 6.1.1.4'
_computing_data_collection     '<i>CrysAlisPRO</i> (Oxford Diffraction, 2010)'
_computing_cell_refinement     '<i>CrysAlisPRO</i> (Oxford Diffraction, 2010)'
_computing_data_reduction     '<i>CrysAlisRED</i> (Oxford Diffraction, 2010)'
_computing_structure_solution     '<i>SHELXS97</i> (Sheldrick, 2008)'
_computing_structure_refinement     '<i>SHELXL97</i> (Sheldrick, 2008)'
_computing_molecular_graphics     '<i>SHELXTL</i>  (Sheldrick, 2008)'
_computing_publication_material     '<i>SHELXTL</i>  (Sheldrick, 2008)'
loop_
    _atom_site_type_symbol
    _atom_site_label
    _atom_site_fract_x
    _atom_site_fract_y
    _atom_site_fract_z
    _atom_site_U_iso_or_equiv
    _atom_site_adp_type
    _atom_site_calc_flag
    _atom_site_refinement_flags
    _atom_site_occupancy
    _atom_site_symmetry_multiplicity
    _atom_site_disorder_assembly
    _atom_site_disorder_group
    O O1 0.41330(14) 0.34062(11) 0.16548(12) 0.0302(3) Uani d D 1 1 . .
    H H1O 0.348(2) 0.353(2) 0.208(2) 0.036 Uiso d D 1 1 . .
    O O2 -0.0516(2) 0.7602(3) 0.6263(2) 0.0758(7) Uani d D 1 1 . .
    H H2O 0.037(3) 0.759(4) 0.606(3) 0.091 Uiso d D 1 1 . .
    O O3 -0.2140(2) 0.8844(3) 0.6744(2) 0.0924(10) Uani d . 1 1 . .
    O O4 0.18355(17) 0.77043(15) 0.55298(16) 0.0460(4) Uani d . 1 1 . .
    O O5 0.32094(17) 0.90841(13) 0.49397(16) 0.0450(3) Uani d . 1 1 . .
    N N1 0.46816(15) 0.73787(12) 0.40245(12) 0.0244(3) Uani d D 1 1 . .
    H H1N 0.412(2) 0.7907(18) 0.430(2) 0.029 Uiso d D 1 1 . .
    C C1 0.39082(17) 0.42003(14) 0.06008(14) 0.0240(3) Uani d . 1 1 . .
    C C2 0.53853(18) 0.42751(15) 0.01408(16) 0.0277(3) Uani d . 1 1 . .
    C C3 0.6595(2) 0.36330(18) 0.0782(2) 0.0372(4) Uani d . 1 1 . .
    H H3A 0.6485 0.3144 0.1485 0.045 Uiso calc R 1 1 . .
    C C4 0.7959(2) 0.3695(2) 0.0410(3) 0.0502(6) Uani d . 1 1 . .
    H H4A 0.8766 0.3244 0.0852 0.060 Uiso calc R 1 1 . .
    C C5 0.8143(2) 0.4409(2) -0.0598(3) 0.0527(6) Uani d . 1 1 . .
    H H5A 0.9076 0.4455 -0.0850 0.063 Uiso calc R 1 1 . .
    C C6 0.6963(3) 0.5059(2) -0.1237(2) 0.0455(5) Uani d . 1 1 . .
    H H6A 0.7101 0.5559 -0.1922 0.055 Uiso calc R 1 1 . .
    C C7 0.5557(2) 0.49996(16) -0.09015(18) 0.0328(4) Uani d . 1 1 . .
    C C8 0.4376(2) 0.56887(17) -0.16865(17) 0.0366(4) Uani d . 1 1 . .
    H H8A 0.4668 0.6404 -0.2000 0.044 Uiso calc R 1 1 . .
    C C9 0.2936(2) 0.54318(16) -0.20162(17) 0.0348(4) Uani d . 1 1 . .
    H H9A 0.2312 0.5988 -0.2522 0.042 Uiso calc R 1 1 . .
    C C10 0.22200(19) 0.43761(15) -0.16756(16) 0.0284(3) Uani d . 1 1 . .
    C C11 0.1030(2) 0.39442(19) -0.26041(17) 0.0369(4) Uani d . 1 1 . .
    H H11A 0.0649 0.4393 -0.3357 0.044 Uiso calc R 1 1 . .
    C C12 0.0399(2) 0.2891(2) -0.2456(2) 0.0423(5) Uani d . 1 1 . .
    H H12A -0.0394 0.2610 -0.3106 0.051 Uiso calc R 1 1 . .
    C C13 0.0926(2) 0.22432(19) -0.1354(2) 0.0419(4) Uani d . 1 1 . .
    H H13A 0.0516 0.1505 -0.1253 0.050 Uiso calc R 1 1 . .
    C C14 0.2057(2) 0.26732(17) -0.03967(18) 0.0336(4) Uani d . 1 1 . .
    H H14A 0.2395 0.2229 0.0368 0.040 Uiso calc R 1 1 . .
    C C15 0.27125(18) 0.37390(14) -0.05244(15) 0.0253(3) Uani d . 1 1 . .
    C C16 0.34051(18) 0.53637(14) 0.10869(15) 0.0257(3) Uani d . 1 1 . .
    H H16A 0.3252 0.5924 0.0357 0.031 Uiso calc R 1 1 . .
    H H16B 0.2442 0.5252 0.1352 0.031 Uiso calc R 1 1 . .
    C C17 0.45116(19) 0.58700(16) 0.22342(16) 0.0293(3) Uani d . 1 1 . .
    H H17A 0.4873 0.5258 0.2880 0.035 Uiso calc R 1 1 . .
    H H17B 0.5373 0.6196 0.1925 0.035 Uiso calc R 1 1 . .
    C C18 0.37420(18) 0.68131(15) 0.28617(15) 0.0269(3) Uani d . 1 1 . .
    H H18A 0.3389 0.7413 0.2198 0.032 Uiso calc R 1 1 . .
    H H18B 0.2860 0.6476 0.3127 0.032 Uiso calc R 1 1 . .
    C C19 0.5987(2) 0.79753(19) 0.3701(2) 0.0382(4) Uani d . 1 1 . .
    H H19A 0.6437 0.8475 0.4429 0.057 Uiso calc R 1 1 . .
    H H19B 0.5672 0.8444 0.2914 0.057 Uiso calc R 1 1 . .
    H H19C 0.6713 0.7401 0.3546 0.057 Uiso calc R 1 1 . .
    C C20 0.5116(3) 0.65885(18) 0.51531(18) 0.0389(4) Uani d . 1 1 . .
    H H20A 0.5644 0.7025 0.5907 0.058 Uiso calc R 1 1 . .
    H H20B 0.5763 0.5981 0.4931 0.058 Uiso calc R 1 1 . .
    H H20C 0.4226 0.6238 0.5367 0.058 Uiso calc R 1 1 . .
    C C21 -0.0942(3) 0.8652(3) 0.6456(2) 0.0626(8) Uani d . 1 1 . .
    C C22 0.0010(3) 0.9628(3) 0.6312(3) 0.0649(8) Uani d . 1 1 . .
    H H22A -0.0342 1.0349 0.6559 0.078 Uiso calc R 1 1 . .
    C C23 0.1278(2) 0.9692(2) 0.5899(3) 0.0547(7) Uani d . 1 1 . .
    H H23A 0.1684 1.0446 0.5898 0.066 Uiso calc R 1 1 . .
    C C24 0.2169(2) 0.87546(18) 0.54356(19) 0.0359(4) Uani d . 1 1 . .
loop_
    _atom_site_aniso_label
    _atom_site_aniso_U_11
    _atom_site_aniso_U_22
    _atom_site_aniso_U_33
    _atom_site_aniso_U_12
    _atom_site_aniso_U_13
    _atom_site_aniso_U_23
    O1 0.0362(6) 0.0289(6) 0.0263(6) 0.0060(5) 0.0077(5) 0.0048(5)
    O2 0.0552(11) 0.1038(19) 0.0738(13) -0.0219(13) 0.0254(10) 0.0128(14)
    O3 0.0507(10) 0.174(3) 0.0613(11) -0.0215(15) 0.0322(9) -0.0421(16)
    O4 0.0427(8) 0.0403(8) 0.0564(9) -0.0014(6) 0.0132(7) 0.0013(7)
    O5 0.0435(7) 0.0345(7) 0.0622(9) -0.0019(6) 0.0230(7) -0.0127(7)
    N1 0.0313(7) 0.0222(6) 0.0213(6) 0.0016(5) 0.0087(5) -0.0019(5)
    C1 0.0290(7) 0.0213(7) 0.0223(7) 0.0007(6) 0.0066(5) -0.0008(6)
    C2 0.0313(8) 0.0245(7) 0.0292(7) -0.0030(6) 0.0104(6) -0.0104(6)
    C3 0.0328(9) 0.0362(9) 0.0422(10) 0.0017(7) 0.0069(7) -0.0097(8)
    C4 0.0315(9) 0.0550(13) 0.0647(14) 0.0034(9) 0.0110(9) -0.0216(11)
    C5 0.0373(10) 0.0592(14) 0.0688(15) -0.0114(10) 0.0283(10) -0.0299(12)
    C6 0.0548(12) 0.0439(11) 0.0461(11) -0.0196(10) 0.0302(10) -0.0193(9)
    C7 0.0414(9) 0.0294(8) 0.0313(8) -0.0092(7) 0.0165(7) -0.0126(7)
    C8 0.0594(11) 0.0265(8) 0.0287(8) -0.0071(8) 0.0204(8) -0.0012(6)
    C9 0.0536(11) 0.0287(8) 0.0235(7) 0.0044(8) 0.0111(7) 0.0042(6)
    C10 0.0332(8) 0.0297(8) 0.0239(7) 0.0045(7) 0.0091(6) -0.0015(6)
    C11 0.0353(9) 0.0484(11) 0.0266(8) 0.0060(8) 0.0051(6) -0.0022(8)
    C12 0.0317(9) 0.0552(13) 0.0382(10) -0.0044(9) 0.0026(7) -0.0119(9)
    C13 0.0414(10) 0.0364(10) 0.0476(11) -0.0099(8) 0.0083(8) -0.0076(9)
    C14 0.0370(9) 0.0281(8) 0.0349(9) -0.0015(7) 0.0051(7) -0.0008(7)
    C15 0.0273(7) 0.0253(7) 0.0243(7) 0.0024(6) 0.0080(5) -0.0029(6)
    C16 0.0316(8) 0.0253(7) 0.0209(7) 0.0045(6) 0.0070(6) -0.0025(6)
    C17 0.0286(7) 0.0315(8) 0.0284(8) 0.0035(6) 0.0073(6) -0.0091(6)
    C18 0.0283(7) 0.0278(8) 0.0246(7) 0.0028(6) 0.0053(6) -0.0061(6)
    C19 0.0383(9) 0.0371(10) 0.0408(10) -0.0093(8) 0.0113(8) -0.0027(8)
    C20 0.0598(11) 0.0346(9) 0.0230(8) 0.0057(9) 0.0101(7) 0.0043(7)
    C21 0.0449(12) 0.111(3) 0.0342(10) -0.0096(15) 0.0146(9) -0.0235(13)
    C22 0.0394(11) 0.092(2) 0.0651(15) 0.0005(12) 0.0148(10) -0.0473(16)
    C23 0.0382(10) 0.0539(14) 0.0739(16) -0.0045(10) 0.0158(10) -0.0352(12)
    C24 0.0314(8) 0.0394(10) 0.0366(9) 0.0002(8) 0.0059(7) -0.0117(8)
_geom_special_details
;
 All esds (except the esd in the dihedral angle between two l.s. planes)
 are estimated using the full covariance matrix.  The cell esds are taken
 into account individually in the estimation of esds in distances, angles
 and torsion angles; correlations between esds in cell parameters are only
 used when they are defined by crystal symmetry.  An approximate (isotropic)
 treatment of cell esds is used for estimating esds involving l.s. planes.
;
loop_
    _geom_bond_atom_site_label_1
    _geom_bond_atom_site_label_2
    _geom_bond_site_symmetry_2
    _geom_bond_distance
    _geom_bond_publ_flag
    O1 C1 . 1.4191(19) ?
    O1 H1O . 0.826(16) ?
    O2 C21 . 1.306(5) ?
    O2 H2O . 0.885(19) ?
    O3 C21 . 1.221(3) ?
    O4 C24 . 1.264(3) ?
    O5 C24 . 1.238(2) ?
    N1 C19 . 1.484(2) ?
    N1 C20 . 1.484(2) ?
    N1 C18 . 1.495(2) ?
    N1 H1N . 0.884(16) ?
    C1 C2 . 1.534(2) ?
    C1 C15 . 1.537(2) ?
    C1 C16 . 1.544(2) ?
    C2 C3 . 1.394(3) ?
    C2 C7 . 1.410(3) ?
    C3 C4 . 1.390(3) ?
    C3 H3A . 0.9500 ?
    C4 C5 . 1.377(4) ?
    C4 H4A . 0.9500 ?
    C5 C6 . 1.380(4) ?
    C5 H5A . 0.9500 ?
    C6 C7 . 1.410(3) ?
    C6 H6A . 0.9500 ?
    C7 C8 . 1.461(3) ?
    C8 C9 . 1.336(3) ?
    C8 H8A . 0.9500 ?
    C9 C10 . 1.467(3) ?
    C9 H9A . 0.9500 ?
    C10 C11 . 1.403(2) ?
    C10 C15 . 1.408(2) ?
    C11 C12 . 1.374(3) ?
    C11 H11A . 0.9500 ?
    C12 C13 . 1.379(3) ?
    C12 H12A . 0.9500 ?
    C13 C14 . 1.385(3) ?
    C13 H13A . 0.9500 ?
    C14 C15 . 1.392(2) ?
    C14 H14A . 0.9500 ?
    C16 C17 . 1.527(2) ?
    C16 H16A . 0.9900 ?
    C16 H16B . 0.9900 ?
    C17 C18 . 1.521(2) ?
    C17 H17A . 0.9900 ?
    C17 H17B . 0.9900 ?
    C18 H18A . 0.9900 ?
    C18 H18B . 0.9900 ?
    C19 H19A . 0.9800 ?
    C19 H19B . 0.9800 ?
    C19 H19C . 0.9800 ?
    C20 H20A . 0.9800 ?
    C20 H20B . 0.9800 ?
    C20 H20C . 0.9800 ?
    C21 C22 . 1.457(5) ?
    C22 C23 . 1.327(3) ?
    C22 H22A . 0.9500 ?
    C23 C24 . 1.500(3) ?
    C23 H23A . 0.9500 ?
loop_
    _geom_angle_atom_site_label_1
    _geom_angle_atom_site_label_2
    _geom_angle_atom_site_label_3
    _geom_angle_site_symmetry_1
    _geom_angle_site_symmetry_3
    _geom_angle
    _geom_angle_publ_flag
    C1 O1 H1O . . 107.3(17) ?
    C21 O2 H2O . . 112(3) ?
    C19 N1 C20 . . 111.58(15) ?
    C19 N1 C18 . . 112.43(13) ?
    C20 N1 C18 . . 113.37(14) ?
    C19 N1 H1N . . 107.7(14) ?
    C20 N1 H1N . . 104.6(15) ?
    C18 N1 H1N . . 106.5(14) ?
    O1 C1 C2 . . 106.28(13) ?
    O1 C1 C15 . . 109.89(13) ?
    C2 C1 C15 . . 108.87(12) ?
    O1 C1 C16 . . 108.44(12) ?
    C2 C1 C16 . . 113.44(13) ?
    C15 C1 C16 . . 109.84(13) ?
    C3 C2 C7 . . 119.14(16) ?
    C3 C2 C1 . . 119.49(16) ?
    C7 C2 C1 . . 121.36(15) ?
    C4 C3 C2 . . 121.2(2) ?
    C4 C3 H3A . . 119.4 ?
    C2 C3 H3A . . 119.4 ?
    C5 C4 C3 . . 120.2(2) ?
    C5 C4 H4A . . 119.9 ?
    C3 C4 H4A . . 119.9 ?
    C4 C5 C6 . . 119.49(19) ?
    C4 C5 H5A . . 120.3 ?
    C6 C5 H5A . . 120.3 ?
    C5 C6 C7 . . 121.8(2) ?
    C5 C6 H6A . . 119.1 ?
    C7 C6 H6A . . 119.1 ?
    C6 C7 C2 . . 118.20(19) ?
    C6 C7 C8 . . 116.77(18) ?
    C2 C7 C8 . . 125.02(16) ?
    C9 C8 C7 . . 127.72(17) ?
    C9 C8 H8A . . 116.1 ?
    C7 C8 H8A . . 116.1 ?
    C8 C9 C10 . . 126.48(17) ?
    C8 C9 H9A . . 116.8 ?
    C10 C9 H9A . . 116.8 ?
    C11 C10 C15 . . 118.57(17) ?
    C11 C10 C9 . . 117.12(16) ?
    C15 C10 C9 . . 124.18(16) ?
    C12 C11 C10 . . 121.86(18) ?
    C12 C11 H11A . . 119.1 ?
    C10 C11 H11A . . 119.1 ?
    C11 C12 C13 . . 119.46(18) ?
    C11 C12 H12A . . 120.3 ?
    C13 C12 H12A . . 120.3 ?
    C12 C13 C14 . . 119.77(19) ?
    C12 C13 H13A . . 120.1 ?
    C14 C13 H13A . . 120.1 ?
    C13 C14 C15 . . 121.80(18) ?
    C13 C14 H14A . . 119.1 ?
    C15 C14 H14A . . 119.1 ?
    C14 C15 C10 . . 118.40(15) ?
    C14 C15 C1 . . 119.49(14) ?
    C10 C15 C1 . . 122.08(15) ?
    C17 C16 C1 . . 113.39(13) ?
    C17 C16 H16A . . 108.9 ?
    C1 C16 H16A . . 108.9 ?
    C17 C16 H16B . . 108.9 ?
    C1 C16 H16B . . 108.9 ?
    H16A C16 H16B . . 107.7 ?
    C18 C17 C16 . . 108.65(13) ?
    C18 C17 H17A . . 110.0 ?
    C16 C17 H17A . . 110.0 ?
    C18 C17 H17B . . 110.0 ?
    C16 C17 H17B . . 110.0 ?
    H17A C17 H17B . . 108.3 ?
    N1 C18 C17 . . 114.97(13) ?
    N1 C18 H18A . . 108.5 ?
    C17 C18 H18A . . 108.5 ?
    N1 C18 H18B . . 108.5 ?
    C17 C18 H18B . . 108.5 ?
    H18A C18 H18B . . 107.5 ?
    N1 C19 H19A . . 109.5 ?
    N1 C19 H19B . . 109.5 ?
    H19A C19 H19B . . 109.5 ?
    N1 C19 H19C . . 109.5 ?
    H19A C19 H19C . . 109.5 ?
    H19B C19 H19C . . 109.5 ?
    N1 C20 H20A . . 109.5 ?
    N1 C20 H20B . . 109.5 ?
    H20A C20 H20B . . 109.5 ?
    N1 C20 H20C . . 109.5 ?
    H20A C20 H20C . . 109.5 ?
    H20B C20 H20C . . 109.5 ?
    O3 C21 O2 . . 121.5(3) ?
    O3 C21 C22 . . 118.4(4) ?
    O2 C21 C22 . . 120.1(2) ?
    C23 C22 C21 . . 131.7(3) ?
    C23 C22 H22A . . 114.2 ?
    C21 C22 H22A . . 114.2 ?
    C22 C23 C24 . . 129.8(3) ?
    C22 C23 H23A . . 115.1 ?
    C24 C23 H23A . . 115.1 ?
    O5 C24 O4 . . 123.40(18) ?
    O5 C24 C23 . . 115.6(2) ?
    O4 C24 C23 . . 120.98(19) ?
loop_
    _geom_torsion_atom_site_label_1
    _geom_torsion_atom_site_label_2
    _geom_torsion_atom_site_label_3
    _geom_torsion_atom_site_label_4
    _geom_torsion_site_symmetry_1
    _geom_torsion_site_symmetry_2
    _geom_torsion_site_symmetry_3
    _geom_torsion_site_symmetry_4
    _geom_torsion
    _geom_torsion_publ_flag
    O1 C1 C2 C3 . . . . -1.1(2) ?
    C15 C1 C2 C3 . . . . -119.38(16) ?
    C16 C1 C2 C3 . . . . 118.00(16) ?
    O1 C1 C2 C7 . . . . -179.70(14) ?
    C15 C1 C2 C7 . . . . 61.98(19) ?
    C16 C1 C2 C7 . . . . -60.64(19) ?
    C7 C2 C3 C4 . . . . -0.1(3) ?
    C1 C2 C3 C4 . . . . -178.74(17) ?
    C2 C3 C4 C5 . . . . 0.8(3) ?
    C3 C4 C5 C6 . . . . -0.2(3) ?
    C4 C5 C6 C7 . . . . -1.0(3) ?
    C5 C6 C7 C2 . . . . 1.7(3) ?
    C5 C6 C7 C8 . . . . -177.35(19) ?
    C3 C2 C7 C6 . . . . -1.1(2) ?
    C1 C2 C7 C6 . . . . 177.53(15) ?
    C3 C2 C7 C8 . . . . 177.82(17) ?
    C1 C2 C7 C8 . . . . -3.5(3) ?
    C6 C7 C8 C9 . . . . 145.99(19) ?
    C2 C7 C8 C9 . . . . -33.0(3) ?
    C7 C8 C9 C10 . . . . -1.2(3) ?
    C8 C9 C10 C11 . . . . -144.80(19) ?
    C8 C9 C10 C15 . . . . 30.9(3) ?
    C15 C10 C11 C12 . . . . -4.1(3) ?
    C9 C10 C11 C12 . . . . 171.89(17) ?
    C10 C11 C12 C13 . . . . 1.2(3) ?
    C11 C12 C13 C14 . . . . 1.7(3) ?
    C12 C13 C14 C15 . . . . -1.6(3) ?
    C13 C14 C15 C10 . . . . -1.3(3) ?
    C13 C14 C15 C1 . . . . 176.88(17) ?
    C11 C10 C15 C14 . . . . 4.0(2) ?
    C9 C10 C15 C14 . . . . -171.64(16) ?
    C11 C10 C15 C1 . . . . -174.11(15) ?
    C9 C10 C15 C1 . . . . 10.2(2) ?
    O1 C1 C15 C14 . . . . -0.9(2) ?
    C2 C1 C15 C14 . . . . 115.13(16) ?
    C16 C1 C15 C14 . . . . -120.10(16) ?
    O1 C1 C15 C10 . . . . 177.21(14) ?
    C2 C1 C15 C10 . . . . -66.78(19) ?
    C16 C1 C15 C10 . . . . 57.99(18) ?
    O1 C1 C16 C17 . . . . 58.28(17) ?
    C2 C1 C16 C17 . . . . -59.54(18) ?
    C15 C1 C16 C17 . . . . 178.38(13) ?
    C1 C16 C17 C18 . . . . -164.67(13) ?
    C19 N1 C18 C17 . . . . 61.9(2) ?
    C20 N1 C18 C17 . . . . -65.79(19) ?
    C16 C17 C18 N1 . . . . 178.82(13) ?
    O3 C21 C22 C23 . . . . -173.0(3) ?
    O2 C21 C22 C23 . . . . 6.2(5) ?
    C21 C22 C23 C24 . . . . -0.1(5) ?
    C22 C23 C24 O5 . . . . 170.5(3) ?
    C22 C23 C24 O4 . . . . -8.0(4) ?
loop_
    _geom_hbond_atom_site_label_D
    _geom_hbond_atom_site_label_H
    _geom_hbond_atom_site_label_A
    _geom_hbond_site_symmetry_A
    _geom_hbond_distance_DH
    _geom_hbond_distance_HA
    _geom_hbond_distance_DA
    _geom_hbond_angle_DHA
    O1 H1O O3 2_546 0.826(16) 1.948(17) 2.770(2) 173(2)
    O2 H2O O4 . 0.885(19) 1.56(2) 2.442(2) 171(4)
    N1 H1N O5 . 0.884(16) 1.801(16) 2.6797(19) 172(2)
    N1 H1N O4 . 0.884(16) 2.691(19) 3.340(2) 131.2(18)
    C16 H16B O3 2_546 0.99 2.63 3.267(3) 122.0
    C19 H19A O3 1_655 0.98 2.55 3.452(3) 153.5
    C20 H20A O3 1_655 0.98 2.94 3.781(4) 144.3
    C9 H9A O4 1_554 0.95 2.82 3.675(2) 150.5
    C12 H12A O4 2_545 0.95 2.62 3.460(3) 147.9
    C17 H17A O5 2_646 0.99 2.92 3.865(2) 158.9
    C20 H20B O5 2_646 0.98 2.39 3.296(3) 154.3
