# Supplementary material for: [3-(5-Hy­droxy-5H-dibenzo[a,d]cyclo­hepten-5-yl)prop­yl]dimethyl­ammonium 3-carboxyprop-2-enoate
Source: Acta Crystallogr Sect E Struct Rep Online. 2011 Sep 14;67(Pt 10):o2600–1. doi: 10.1107/S1600536811036257 (PMC3201273; doi:10.1107/S1600536811036257)
Supplement: Supplementary file 2 [file e-67-o2600-Isup2.hkl]

# 
# h,k,l, Fc-squared, Fo-squared, sigma(Fo-squared) and status flag 
# 
data_I
_shelx_title ' HSY1104 in P2(1)' 
_shelx_refln_list_code          4 
_shelx_F_calc_maximum      125.32 
_exptl_crystal_F_000       436.00 
_reflns_d_resolution_high  0.7501 
 
loop_ 
 _symmetry_equiv_pos_as_xyz 
 'x, y, z' 
 '-x, y+1/2, -z' 
 
_cell_length_a     9.2115 
_cell_length_b    11.5840 
_cell_length_c    10.4640 
_cell_angle_alpha  90.000 
_cell_angle_beta  101.591 
_cell_angle_gamma  90.000 
 
_shelx_F_squared_multiplier     1.000 
 
loop_ 
 _refln_index_h 
 _refln_index_k 
 _refln_index_l 
 _refln_F_squared_calc 
 _refln_F_squared_meas 
 _refln_F_squared_sigma 
 _refln_observed_status 
   2   0   0        0.48        0.61      0.25 o 
   3   0   0      103.66      106.75      1.24 o 
   4   0   0       32.19       31.50      0.65 o 
   5   0   0      206.67      209.01      2.34 o 
   6   0   0        8.12        8.44      0.46 o 
   7   0   0       99.76      104.87      1.65 o 
   8   0   0      147.74      143.42      2.12 o 
   9   0   0      109.56      106.24      3.12 o 
  10   0   0       37.25       37.84      2.01 o 
  11   0   0        5.12        4.54      1.08 o 
  12   0   0       25.56       24.92      1.92 o 
   2   1   0     1332.55     1305.73     22.21 o 
   3   1   0      939.93      891.21      6.08 o 
   4   1   0      347.57      354.82      5.22 o 
   5   1   0      691.14      683.00      6.01 o 
   6   1   0      176.00      181.55      1.59 o 
   7   1   0      584.01      565.60      3.90 o 
   8   1   0       91.74       86.84      1.12 o 
   9   1   0       28.68       29.12      1.19 o 
  10   1   0        8.76        7.72      0.82 o 
  11   1   0        1.13        0.36      0.65 o 
  12   1   0        0.74        0.05      0.70 o 
   1   2   0     1956.38     1987.01      9.89 o 
   2   2   0     2588.76     2597.97     11.81 o 
   3   2   0       93.79      106.74      1.22 o 
   4   2   0       89.71       80.30      1.20 o 
   5   2   0      536.22      539.07      4.17 o 
   6   2   0       85.55       85.47      1.20 o 
   7   2   0      250.65      256.70      2.56 o 
   8   2   0       10.50        9.01      0.40 o 
   9   2   0      136.95      138.14      2.56 o 
  10   2   0       63.18       67.10      1.46 o 
  11   2   0        8.90        8.78      0.70 o 
   1   3   0      880.02      972.94     10.11 o 
   2   3   0      217.07      220.83      2.09 o 
   3   3   0     1100.54     1086.46     11.19 o 
   4   3   0      223.57      242.00      1.70 o 
   5   3   0      126.68      136.36      1.75 o 
   6   3   0       25.39       24.83      0.65 o 
   7   3   0      313.95      301.42      2.91 o 
   8   3   0       96.34       92.38      1.26 o 
   9   3   0        4.44        5.57      0.56 o 
  10   3   0       32.52       31.36      1.05 o 
  11   3   0       11.34       12.56      0.88 o 
   0   4   0        7.68        7.47      0.24 o 
   1   4   0      800.79      860.57      5.84 o 
   2   4   0      399.84      386.82      2.29 o 
   3   4   0      122.76      123.77      1.08 o 
   4   4   0       38.89       40.08      0.58 o 
   5   4   0       39.91       40.04      0.68 o 
   6   4   0      101.48      106.58      1.42 o 
   7   4   0       58.31       52.98      0.92 o 
   8   4   0      125.01      129.48      1.57 o 
   9   4   0       16.42       18.25      1.02 o 
  10   4   0       18.39       15.66      0.82 o 
  11   4   0        4.40        3.35      0.57 o 
   1   5   0      189.58      183.04      1.63 o 
   2   5   0      447.22      426.85      3.80 o 
   3   5   0      216.26      209.77      1.50 o 
   4   5   0      242.87      234.28      1.67 o 
   5   5   0       52.31       50.24      0.74 o 
   6   5   0      701.73      702.25      5.42 o 
   7   5   0      108.47      102.76      1.35 o 
   8   5   0        8.35        8.39      0.48 o 
   9   5   0        2.72        1.25      0.76 o 
  10   5   0       14.71       16.14      0.86 o 
  11   5   0        1.86        1.24      1.23 o 
   0   6   0      952.49     1023.03      8.48 o 
   1   6   0      306.26      351.05      2.21 o 
   2   6   0      357.41      377.96      2.90 o 
   3   6   0      270.56      303.66      2.06 o 
   4   6   0       69.13       62.53      0.92 o 
   5   6   0      219.39      220.53      2.03 o 
   6   6   0        9.39       10.06      0.47 o 
   7   6   0       43.87       43.95      1.11 o 
   8   6   0       44.61       43.82      0.95 o 
   9   6   0       42.64       43.34      1.80 o 
  10   6   0        0.49        1.90      0.58 o 
  11   6   0       12.80       11.24      0.83 o 
   1   7   0       87.72      109.21      1.03 o 
   2   7   0      230.15      234.90      1.93 o 
   3   7   0       19.38       19.23      0.48 o 
   4   7   0      230.27      227.13      1.75 o 
   5   7   0       80.21       83.01      1.17 o 
   6   7   0       43.48       44.27      0.89 o 
   7   7   0       75.18       77.30      1.24 o 
   8   7   0       12.01       12.71      0.68 o 
   9   7   0        6.53        6.61      0.85 o 
  10   7   0       23.67       23.51      1.26 o 
   0   8   0      208.08      239.18      2.47 o 
   1   8   0      102.53       94.10      1.00 o 
   2   8   0      185.23      196.70      1.78 o 
   3   8   0       67.60       58.21      0.86 o 
   4   8   0       68.49       61.51      1.23 o 
   5   8   0       59.50       56.98      1.01 o 
   6   8   0       64.71       64.05      1.12 o 
   7   8   0       55.10       58.26      1.11 o 
   8   8   0       16.86       15.46      0.82 o 
   9   8   0       27.41       30.93      1.36 o 
  10   8   0        3.08        3.13      0.81 o 
   1   9   0      142.63      135.62      1.71 o 
   2   9   0      126.72      132.67      2.41 o 
   3   9   0        5.38        5.25      0.31 o 
   4   9   0        3.14        4.15      0.43 o 
   5   9   0       44.86       42.25      1.04 o 
   6   9   0       38.97       40.44      1.06 o 
   7   9   0       10.09        9.47      0.56 o 
   8   9   0        0.41       -0.23      0.64 o 
   9   9   0       21.05       23.71      1.26 o 
   0  10   0       84.45       78.35      2.85 o 
   1  10   0       59.77       65.85      1.71 o 
   2  10   0       28.25       22.98      0.62 o 
   3  10   0       46.33       41.41      1.00 o 
   4  10   0       39.16       33.23      0.96 o 
   5  10   0       34.81       33.62      0.86 o 
   6  10   0       15.29       13.98      0.63 o 
   7  10   0       19.37       17.20      0.77 o 
   8  10   0        0.03       -0.11      0.54 o 
   9  10   0        0.17        0.30      0.68 o 
   1  11   0        6.38        2.98      0.62 o 
   2  11   0       30.73       30.97      0.75 o 
   3  11   0       47.47       39.37      1.03 o 
   4  11   0       36.54       41.61      1.65 o 
   5  11   0       43.75       41.36      1.96 o 
   6  11   0      100.89       97.89      1.84 o 
   7  11   0       40.97       44.58      1.30 o 
   8  11   0        0.18       -0.13      0.52 o 
   0  12   0       43.09       37.81      1.25 o 
   1  12   0      148.92      145.29      2.52 o 
   2  12   0      160.69      147.82      2.09 o 
   3  12   0       17.31       17.76      0.78 o 
   4  12   0        0.46        0.70      0.44 o 
   5  12   0       64.74       60.33      1.45 o 
   6  12   0        6.58        7.42      0.69 o 
   7  12   0       22.63       22.54      1.01 o 
   1  13   0       10.57       10.59      0.58 o 
   2  13   0        1.95        2.53      0.46 o 
   3  13   0        2.68        3.39      0.75 o 
   4  13   0       62.41       62.00      1.44 o 
   5  13   0        6.42        9.47      0.72 o 
   6  13   0       16.22       19.54      0.95 o 
   0  14   0       28.38       26.86      1.20 o 
   1  14   0       11.88       12.53      1.10 o 
   2  14   0       10.83       10.50      0.89 o 
   3  14   0       20.72       23.22      2.02 o 
   4  14   0       32.78       31.92      1.40 o 
   5  14   0       17.34       18.86      1.21 o 
   1  15   0        7.72        9.28      0.75 o 
   2  15   0       11.53       10.18      0.75 o 
 -12   0   1        3.70        5.02      1.26 o 
 -11   0   1        9.00        9.95      1.27 o 
 -10   0   1       30.27       30.28      1.84 o 
  -9   0   1        9.44        6.37      0.93 o 
  -8   0   1       50.81       40.38      1.77 o 
  -7   0   1       50.28       55.77      1.06 o 
  -6   0   1       56.57       60.99      1.03 o 
  -5   0   1       65.78       72.33      4.71 o 
  -4   0   1      178.66      171.23      1.79 o 
  -3   0   1      426.28      413.46      6.55 o 
  -2   0   1     5403.25     5091.82     56.03 o 
   1   0   1     1081.57     1101.30     12.38 o 
   2   0   1       33.58       40.53      1.10 o 
   3   0   1       34.62       35.69      0.68 o 
   4   0   1       23.18       34.12      0.76 o 
   5   0   1        3.58        3.41      0.43 o 
   6   0   1      121.77      138.92      1.97 o 
   7   0   1        4.59        6.98      0.83 o 
   8   0   1       13.15       11.81      0.69 o 
   9   0   1        0.34       -0.04      0.78 o 
  10   0   1        2.75        1.38      0.82 o 
  11   0   1       27.99       27.26      1.89 o 
 -12   1   1       18.47       21.00      1.28 o 
 -11   1   1       26.21       24.30      1.75 o 
 -10   1   1       34.76       33.94      1.26 o 
  -9   1   1       10.91       10.42      0.79 o 
  -8   1   1       27.36       23.99      1.00 o 
  -7   1   1       11.58       10.61      0.35 o 
  -6   1   1       31.31       35.28      0.55 o 
  -5   1   1      444.18      487.41      8.82 o 
  -4   1   1      589.67      624.82     11.67 o 
  -3   1   1      182.08      183.98      1.31 o 
  -2   1   1     1470.14     1456.88     13.58 o 
  -1   1   1      442.88      489.85      3.96 o 
   1   1   1     1108.73     1166.22      9.24 o 
   2   1   1       83.95       78.79      1.66 o 
   3   1   1      364.58      375.96      2.94 o 
   4   1   1       90.18       86.71      1.63 o 
   5   1   1       85.65       88.33      1.16 o 
   6   1   1       21.02       21.09      0.60 o 
   7   1   1      104.11       98.83      1.20 o 
   8   1   1       71.52       68.66      1.05 o 
   9   1   1       18.77       17.74      0.97 o 
  10   1   1        3.61        4.19      0.69 o 
  11   1   1        0.67       -0.63      0.63 o 
 -12   2   1        6.13        7.06      0.94 o 
 -11   2   1        5.08        5.14      0.80 o 
 -10   2   1        4.58        2.81      0.50 o 
  -9   2   1      228.17      220.55      2.98 o 
  -8   2   1      121.69      116.11      1.69 o 
  -7   2   1       13.39       12.61      0.52 o 
  -6   2   1       29.35       26.97      0.85 o 
  -5   2   1      140.25      125.27      1.18 o 
  -4   2   1       61.34       72.35      0.84 o 
  -3   2   1      370.83      394.07      2.75 o 
  -2   2   1      306.24      256.48      2.00 o 
  -1   2   1     3114.43     2987.02     19.80 o 
   0   2   1     3146.41     3141.36     25.00 o 
   1   2   1     2688.52     2511.62     39.96 o 
   2   2   1      209.30      216.06      1.81 o 
   3   2   1      214.55      214.89      1.98 o 
   4   2   1      175.80      193.90      1.61 o 
   5   2   1       49.86       53.48      1.20 o 
   6   2   1        0.67        0.50      0.33 o 
   7   2   1       35.79       36.91      0.87 o 
   8   2   1       45.84       45.01      0.85 o 
   9   2   1        2.54        2.32      0.75 o 
  10   2   1       12.30       13.16      1.78 o 
  11   2   1       23.34       23.46      1.24 o 
 -11   3   1        1.70        1.99      0.53 o 
 -10   3   1       17.86       18.37      0.83 o 
  -9   3   1       12.90       14.80      0.74 o 
  -8   3   1      190.41      179.40      2.48 o 
  -7   3   1      257.25      252.10      2.18 o 
  -6   3   1        8.71        7.07      0.36 o 
  -5   3   1      145.04      141.73      1.34 o 
  -4   3   1      910.47      960.86      8.27 o 
  -3   3   1      164.25      159.82      1.38 o 
  -2   3   1      630.27      674.13      4.61 o 
  -1   3   1      323.41      335.49      1.92 o 
   0   3   1     1962.94     1956.64     40.41 o 
   1   3   1     1224.86     1191.21     10.60 o 
   2   3   1      778.46      758.61      4.56 o 
   3   3   1      140.50      156.80      1.29 o 
   4   3   1      950.44      976.39     11.58 o 
   5   3   1      180.07      181.62      3.30 o 
   6   3   1       93.92       86.59      1.29 o 
   7   3   1      104.38       99.69      1.48 o 
   8   3   1      149.87      150.03      1.99 o 
   9   3   1        1.10        0.43      0.55 o 
  10   3   1       42.08       43.15      2.16 o 
  11   3   1        6.22        6.65      0.70 o 
 -11   4   1       36.22       38.21      1.21 o 
 -10   4   1        8.19        8.15      0.65 o 
  -9   4   1      105.76      100.58      1.77 o 
  -8   4   1       64.72       63.71      1.31 o 
  -7   4   1        0.01       -0.05      0.29 o 
  -6   4   1       51.19       50.70      0.81 o 
  -5   4   1      121.82      130.57      1.49 o 
  -4   4   1      128.75      126.17      1.10 o 
  -3   4   1      379.44      386.16      2.51 o 
  -2   4   1      614.51      594.75      3.42 o 
  -1   4   1      327.64      299.34      3.74 o 
   0   4   1      155.19      155.11      1.76 o 
   1   4   1       49.06       58.05      0.75 o 
   2   4   1      245.78      257.56      1.74 o 
   3   4   1      143.74      168.71      2.03 o 
   4   4   1       37.22       40.72      0.61 o 
   5   4   1      241.67      223.51      2.09 o 
   6   4   1      193.83      189.24      1.86 o 
   7   4   1      114.85      115.75      1.66 o 
   8   4   1       58.18       63.21      1.09 o 
   9   4   1       48.05       52.79      1.30 o 
  10   4   1       28.06       28.42      1.06 o 
  11   4   1        2.32        1.57      0.54 o 
 -11   5   1        9.07        9.00      0.75 o 
 -10   5   1        4.28        4.48      0.60 o 
  -9   5   1       17.23       18.56      0.83 o 
  -8   5   1      164.93      154.27      2.15 o 
  -7   5   1       96.56       96.37      1.27 o 
  -6   5   1       27.01       29.33      0.66 o 
  -5   5   1       10.76       12.15      0.38 o 
  -4   5   1       62.02       55.33      0.79 o 
  -3   5   1      181.93      186.95      2.41 o 
  -2   5   1      691.52      761.97      4.18 o 
  -1   5   1      366.50      391.99      2.49 o 
   0   5   1      215.25      198.14      3.58 o 
   1   5   1      271.48      294.28      2.13 o 
   2   5   1      597.60      619.38      3.94 o 
   3   5   1      115.23      131.85      1.12 o 
   4   5   1      386.69      370.83      2.44 o 
   5   5   1      204.70      195.48      1.66 o 
   6   5   1       32.23       38.51      0.71 o 
   7   5   1       87.74       81.22      1.15 o 
   8   5   1       15.47       13.95      0.59 o 
   9   5   1       31.86       31.71      1.06 o 
  10   5   1        3.42        4.09      0.63 o 
  11   5   1       21.10       24.27      1.23 o 
 -11   6   1        4.05        3.97      0.89 o 
 -10   6   1        4.68        6.72      0.66 o 
  -9   6   1        9.17        8.35      0.67 o 
  -8   6   1       41.37       41.49      1.11 o 
  -7   6   1       40.35       37.16      0.92 o 
  -6   6   1      125.89      124.43      1.67 o 
  -5   6   1       51.68       54.92      0.87 o 
  -4   6   1      166.87      166.74      1.54 o 
  -3   6   1      463.07      497.07      3.00 o 
  -2   6   1      120.29      118.69      1.01 o 
  -1   6   1      191.88      214.33      2.23 o 
   0   6   1      272.09      285.65      3.74 o 
   1   6   1      181.01      175.37      2.61 o 
   2   6   1       12.66       12.75      0.34 o 
   3   6   1       80.27       83.50      0.95 o 
   4   6   1        2.75        4.38      0.26 o 
   5   6   1       16.71       16.83      0.54 o 
   6   6   1       44.37       41.36      0.85 o 
   7   6   1       72.45       69.12      1.05 o 
   8   6   1       32.05       33.00      0.86 o 
   9   6   1       55.01       59.53      2.45 o 
  10   6   1       17.46       18.32      0.93 o 
 -10   7   1       26.95       27.49      1.08 o 
  -9   7   1        9.83        8.98      0.85 o 
  -8   7   1       19.29       19.51      1.75 o 
  -7   7   1      172.07      175.10      2.21 o 
  -6   7   1       15.88       14.21      0.54 o 
  -5   7   1       90.70       91.01      1.38 o 
  -4   7   1        0.60        1.32      0.20 o 
  -3   7   1      103.22       93.36      1.04 o 
  -2   7   1      113.64      112.51      0.77 o 
  -1   7   1      328.28      343.44      2.83 o 
   0   7   1      115.24      101.49      1.04 o 
   1   7   1      363.59      365.73      3.13 o 
   2   7   1      168.42      168.58      1.41 o 
   3   7   1       46.12       48.55      0.69 o 
   4   7   1       19.23       17.61      0.45 o 
   5   7   1      334.98      319.69      2.88 o 
   6   7   1       54.04       47.97      1.43 o 
   7   7   1       39.75       38.48      0.90 o 
   8   7   1        2.88        3.69      0.53 o 
   9   7   1       28.64       30.68      1.51 o 
  10   7   1       16.18       17.99      1.15 o 
 -10   8   1       11.05       12.63      1.06 o 
  -9   8   1       10.46       10.35      0.95 o 
  -8   8   1        0.64        0.55      0.60 o 
  -7   8   1       53.92       43.84      1.66 o 
  -6   8   1       36.79       38.32      0.86 o 
  -5   8   1       59.06       58.39      1.01 o 
  -4   8   1       63.30       64.62      1.19 o 
  -3   8   1      109.79      113.77      1.23 o 
  -2   8   1       61.68       75.01      1.11 o 
  -1   8   1        0.26        0.77      0.21 o 
   0   8   1       89.39       84.55      1.08 o 
   1   8   1       22.11       16.95      0.88 o 
   2   8   1       35.57       34.74      0.68 o 
   3   8   1      102.00      101.59      1.10 o 
   4   8   1       27.67       26.60      0.56 o 
   5   8   1      182.12      180.12      1.94 o 
   6   8   1       11.39       12.19      0.56 o 
   7   8   1       10.84       10.79      0.57 o 
   8   8   1       33.51       39.87      1.16 o 
   9   8   1        0.21        0.62      0.62 o 
  10   8   1        9.42        9.54      0.98 o 
  -9   9   1        5.90        6.88      0.88 o 
  -8   9   1       11.53       11.16      0.93 o 
  -7   9   1       26.86       25.75      0.78 o 
  -6   9   1       41.01       38.54      1.13 o 
  -5   9   1       40.40       44.39      1.22 o 
  -4   9   1      141.68      133.40      1.84 o 
  -3   9   1        6.64        6.75      0.48 o 
  -2   9   1      152.48      144.41      1.50 o 
  -1   9   1        9.77        8.66      0.41 o 
   0   9   1      119.52      111.73      1.20 o 
   1   9   1       20.11       21.29      0.49 o 
   2   9   1       55.24       57.54      0.93 o 
   3   9   1      302.78      310.80      3.63 o 
   4   9   1      179.11      175.17      2.20 o 
   5   9   1      146.98      140.24      1.74 o 
   6   9   1       66.73       59.03      1.73 o 
   7   9   1        1.72        1.79      0.40 o 
   8   9   1        2.19        1.84      0.49 o 
   9   9   1        7.54        9.36      0.94 o 
  -9  10   1        2.70        2.74      0.77 o 
  -8  10   1       11.48       17.00      1.10 o 
  -7  10   1       18.15       21.85      0.92 o 
  -6  10   1        6.06        5.37      0.55 o 
  -5  10   1       13.02       12.09      0.65 o 
  -4  10   1       58.61       55.60      1.19 o 
  -3  10   1      148.53      138.11      1.89 o 
  -2  10   1       42.63       43.70      0.80 o 
  -1  10   1       28.91       32.69      0.70 o 
   0  10   1       84.62       88.32      1.23 o 
   1  10   1        8.08       10.88      0.56 o 
   2  10   1      153.38      156.24      1.71 o 
   3  10   1       21.83       20.22      0.61 o 
   4  10   1       34.61       29.20      1.14 o 
   5  10   1       30.11       32.75      0.98 o 
   6  10   1        6.17        4.48      0.74 o 
   7  10   1       17.15       18.94      0.93 o 
   8  10   1        7.73        7.96      0.58 o 
  -8  11   1       11.93       13.53      2.11 o 
  -7  11   1       27.50       28.35      1.05 o 
  -6  11   1       77.84       82.41      1.65 o 
  -5  11   1       40.92       39.22      1.10 o 
  -4  11   1       17.64       17.02      1.23 o 
  -3  11   1       14.66       14.45      0.66 o 
  -2  11   1       83.66       69.86      1.08 o 
  -1  11   1       11.73       13.21      0.50 o 
   0  11   1       28.58       21.01      0.65 o 
   1  11   1       47.22       46.08      1.07 o 
   2  11   1       21.99       22.28      0.84 o 
   3  11   1       64.08       63.55      1.34 o 
   4  11   1       61.58       63.85      1.20 o 
   5  11   1        0.62        1.56      0.44 o 
   6  11   1        2.05        2.36      0.53 o 
   7  11   1        0.06        0.01      0.49 o 
   8  11   1        0.88        0.68      0.51 o 
  -7  12   1       20.26       19.75      0.94 o 
  -6  12   1       49.92       51.69      1.36 o 
  -5  12   1      113.69      118.75      2.00 o 
  -4  12   1       30.87       34.79      1.83 o 
  -3  12   1       40.94       37.48      1.13 o 
  -2  12   1       11.01       10.49      0.83 o 
  -1  12   1       39.59       36.78      1.47 o 
   0  12   1       84.26       87.83      1.35 o 
   1  12   1      122.88      113.08      2.87 o 
   2  12   1       80.45       87.70      1.33 o 
   3  12   1      126.97      121.48      1.95 o 
   4  12   1        4.71        3.96      0.55 o 
   5  12   1        9.01       11.09      0.94 o 
   6  12   1       31.03       35.76      1.43 o 
   7  12   1        6.86        6.79      0.61 o 
  -6  13   1       83.61       77.70      6.11 o 
  -5  13   1       24.84       29.53      1.36 o 
  -4  13   1       14.08       17.39      1.23 o 
  -3  13   1        7.62        7.32      0.84 o 
  -2  13   1        8.17        8.50      0.79 o 
  -1  13   1        0.75        0.53      0.45 o 
   0  13   1        7.34        6.44      0.49 o 
   1  13   1       34.02       37.68      0.83 o 
   2  13   1       31.15       30.77      0.99 o 
   3  13   1       14.81       16.22      0.79 o 
   4  13   1       13.71       14.53      0.80 o 
   5  13   1       15.79       14.81      1.11 o 
   6  13   1       11.74        9.21      0.75 o 
  -5  14   1        9.27       10.56      1.13 o 
  -4  14   1        2.69        1.82      0.71 o 
  -3  14   1       17.36       15.39      1.04 o 
  -2  14   1       38.09       32.99      1.13 o 
  -1  14   1       32.25       36.85      1.16 o 
   0  14   1       51.35       51.20      1.76 o 
   1  14   1       34.02       37.17      1.16 o 
   2  14   1       32.63       34.15      1.09 o 
   3  14   1       15.23       16.86      0.83 o 
   4  14   1        0.12        0.05      0.47 o 
  -2  15   1       16.68       16.21      0.99 o 
  -1  15   1       65.45       66.89      1.61 o 
   0  15   1       39.55       41.62      1.61 o 
   1  15   1        1.82        2.24      0.83 o 
   2  15   1        0.34       -0.55      0.55 o 
 -12   0   2        0.06        0.63      1.05 o 
 -11   0   2        0.88        2.31      0.91 o 
 -10   0   2       34.34       29.61      1.75 o 
  -9   0   2       14.91       12.28      0.79 o 
  -8   0   2       69.73       63.50      1.72 o 
  -7   0   2       80.31       92.26      2.44 o 
  -6   0   2      277.82      274.55      2.75 o 
  -5   0   2      480.18      503.32      7.37 o 
  -4   0   2      124.18      136.41      1.80 o 
  -3   0   2      329.89      267.31      1.78 o 
  -2   0   2     4534.88     4420.06     28.13 o 
  -1   0   2      601.35      600.02      4.00 o 
   0   0   2      964.01      945.24     10.82 o 
   1   0   2      277.61      292.32      3.24 o 
   2   0   2        1.46        2.41      0.23 o 
   3   0   2      798.14      801.71      5.63 o 
   4   0   2      520.30      595.56     20.54 o 
   5   0   2      470.96      468.10     17.16 o 
   6   0   2      282.10      295.39      4.83 o 
   7   0   2        6.85        7.92      1.27 o 
   8   0   2      210.09      210.45      2.94 o 
   9   0   2       12.04       13.15      0.86 o 
  10   0   2        1.23        1.17      0.82 o 
  11   0   2        3.47        2.05      1.02 o 
 -12   1   2       14.59       16.15      1.17 o 
 -11   1   2        3.19        2.48      0.67 o 
 -10   1   2       18.07       15.60      0.96 o 
  -9   1   2       84.73       87.89      1.48 o 
  -8   1   2       96.53       81.86      1.34 o 
  -7   1   2      377.48      380.42      5.90 o 
  -6   1   2       52.09       51.35      0.61 o 
  -5   1   2      120.58      126.69      1.03 o 
  -4   1   2     1907.66     2010.57      9.27 o 
  -3   1   2     1146.09     1160.18      5.01 o 
  -2   1   2     1868.60     1890.86     11.05 o 
  -1   1   2     3327.01     3179.13     13.27 o 
   0   1   2     2315.17     2221.72     32.42 o 
   1   1   2    15704.52    14091.32    158.97 o 
   2   1   2      189.45      202.51      1.69 o 
   3   1   2       80.18       82.88      1.21 o 
   4   1   2      126.14      125.67      1.61 o 
   5   1   2       72.68       74.19      0.95 o 
   6   1   2       45.31       40.98      0.73 o 
   7   1   2      188.36      178.64      1.80 o 
   8   1   2      128.05      125.98      1.53 o 
   9   1   2        3.18        3.13      0.38 o 
  10   1   2       48.95       48.46      1.60 o 
  11   1   2       16.09       15.73      1.11 o 
 -12   2   2       27.58       30.93      1.50 o 
 -11   2   2       32.50       32.99      1.40 o 
 -10   2   2       26.38       27.71      0.93 o 
  -9   2   2        4.23        3.24      0.71 o 
  -8   2   2       52.24       52.96      1.91 o 
  -7   2   2      105.58       99.99      1.10 o 
  -6   2   2       74.93       66.94      0.80 o 
  -5   2   2       26.60       30.62      0.43 o 
  -4   2   2      169.95      179.97      3.20 o 
  -3   2   2     3541.57     3622.06     39.55 o 
  -2   2   2     2859.98     2761.54     18.43 o 
  -1   2   2     1859.08     1882.99     14.22 o 
   0   2   2     1696.04     1706.86     11.07 o 
   1   2   2      791.81      845.24     13.64 o 
   2   2   2      180.97      204.18      2.19 o 
   3   2   2      328.54      343.02      2.41 o 
   4   2   2      914.33      911.25      5.67 o 
   5   2   2       17.13       19.29      0.49 o 
   6   2   2       56.00       53.04      1.04 o 
   7   2   2       47.58       45.60      1.26 o 
   8   2   2      238.76      239.47      2.96 o 
   9   2   2       34.48       32.41      0.81 o 
  10   2   2        1.82        0.98      0.73 o 
  11   2   2        4.42        4.22      0.75 o 
 -12   3   2        0.08        0.88      0.70 o 
 -11   3   2        2.91        4.01      0.76 o 
 -10   3   2       53.44       50.51      1.25 o 
  -9   3   2       84.21       82.50      1.51 o 
  -8   3   2      470.17      463.90      5.32 o 
  -7   3   2      171.63      165.94      2.39 o 
  -6   3   2      143.25      138.34      3.87 o 
  -5   3   2      144.24      142.30      1.49 o 
  -4   3   2      149.52      158.98      1.31 o 
  -3   3   2      233.40      229.87      1.76 o 
  -2   3   2      543.56      548.38      3.43 o 
  -1   3   2     1202.95     1179.17      4.50 o 
   0   3   2     1522.35     1510.35      8.60 o 
   1   3   2     1269.24     1276.74      9.43 o 
   2   3   2      330.60      331.21      2.27 o 
   3   3   2      420.58      430.44      2.61 o 
   4   3   2      115.02      124.49      1.27 o 
   5   3   2       84.20       75.13      1.00 o 
   6   3   2      217.60      222.14      2.06 o 
   7   3   2       82.82       83.95      1.67 o 
   8   3   2       30.77       30.04      0.89 o 
   9   3   2        9.11        9.79      0.53 o 
  10   3   2       13.79       11.39      0.93 o 
  11   3   2       13.38       13.82      1.05 o 
 -11   4   2        3.25        2.55      0.74 o 
 -10   4   2       14.27       14.46      1.06 o 
  -9   4   2        5.79        5.93      0.61 o 
  -8   4   2       22.17       25.52      0.85 o 
  -7   4   2       96.23       87.02      2.16 o 
  -6   4   2       79.60       73.80      0.87 o 
  -5   4   2      114.09      113.91      1.31 o 
  -4   4   2      256.26      267.29      2.14 o 
  -3   4   2     1505.79     1618.93      9.45 o 
  -2   4   2     1238.50     1274.74      6.67 o 
  -1   4   2     2014.35     2066.70      8.83 o 
   0   4   2     1008.95     1072.24      7.95 o 
   1   4   2      462.35      507.48      3.26 o 
   2   4   2      139.38      184.38      1.51 o 
   3   4   2       37.22       36.56      0.59 o 
   4   4   2       84.99       94.33      1.10 o 
   5   4   2      269.98      266.58      3.54 o 
   6   4   2       15.09       16.54      0.54 o 
   7   4   2       25.80       23.55      0.77 o 
   8   4   2       70.98       67.19      1.34 o 
   9   4   2       13.54       14.58      0.74 o 
  10   4   2        0.42        1.46      0.73 o 
  11   4   2       15.95       16.37      0.92 o 
 -11   5   2        6.17        6.16      0.56 o 
 -10   5   2       28.76       30.75      0.90 o 
  -9   5   2       19.51       20.47      0.72 o 
  -8   5   2      251.54      259.29      2.51 o 
  -7   5   2      159.63      154.28      2.06 o 
  -6   5   2       78.42       74.32      0.92 o 
  -5   5   2      243.17      242.41      2.06 o 
  -4   5   2      155.35      165.66      2.58 o 
  -3   5   2       76.94       74.32      0.84 o 
  -2   5   2      232.46      244.29      1.85 o 
  -1   5   2      467.07      505.25      3.34 o 
   0   5   2      569.03      589.57      4.94 o 
   1   5   2      354.56      398.71      2.74 o 
   2   5   2        5.05        4.10      0.26 o 
   3   5   2       65.22       61.57      0.74 o 
   4   5   2       71.95       82.01      0.91 o 
   5   5   2      130.15      125.70      1.65 o 
   6   5   2      141.90      129.66      2.13 o 
   7   5   2        7.69        6.35      0.42 o 
   8   5   2       80.15       77.69      1.48 o 
   9   5   2       81.95       80.60      1.39 o 
  10   5   2       40.46       41.72      1.29 o 
 -11   6   2       29.11       30.83      1.23 o 
 -10   6   2        2.08        2.56      0.46 o 
  -9   6   2       16.94       13.99      0.65 o 
  -8   6   2        5.26        5.22      0.48 o 
  -7   6   2       29.64       28.45      0.72 o 
  -6   6   2      145.12      139.00      1.77 o 
  -5   6   2       54.28       58.63      3.35 o 
  -4   6   2      188.52      183.86      2.00 o 
  -3   6   2       15.79       16.27      0.32 o 
  -2   6   2       94.18       94.91      0.69 o 
  -1   6   2      367.97      390.66      2.43 o 
   0   6   2      169.74      172.49      2.19 o 
   1   6   2      231.19      255.98      2.02 o 
   2   6   2      246.18      237.67      2.31 o 
   3   6   2      438.19      432.75      2.81 o 
   4   6   2      128.19      119.74      1.32 o 
   5   6   2      424.97      414.38      3.26 o 
   6   6   2       21.60       21.64      0.66 o 
   7   6   2       20.78       22.63      0.71 o 
   8   6   2       14.19       14.73      0.65 o 
   9   6   2       26.02       29.04      1.32 o 
  10   6   2       66.78       69.66      2.01 o 
 -10   7   2        7.35        7.57      1.52 o 
  -9   7   2       11.79       12.98      1.84 o 
  -8   7   2       34.42       36.89      1.33 o 
  -7   7   2      129.34      136.40      2.84 o 
  -6   7   2      189.66      187.95      4.82 o 
  -5   7   2       77.80       77.52      1.30 o 
  -4   7   2       33.43       39.39      0.87 o 
  -3   7   2       49.63       47.78      0.63 o 
  -2   7   2       19.86       28.47      0.36 o 
  -1   7   2       77.27       78.20      0.82 o 
   0   7   2       57.68       66.83      1.05 o 
   1   7   2       93.57      106.54      1.19 o 
   2   7   2       20.60       20.54      0.75 o 
   3   7   2       38.24       42.56      0.68 o 
   4   7   2       48.16       43.43      0.71 o 
   5   7   2      118.12      113.33      1.52 o 
   6   7   2       54.56       52.50      1.13 o 
   7   7   2       11.58        9.33      0.53 o 
   8   7   2       47.62       43.33      1.03 o 
   9   7   2       31.53       31.09      1.07 o 
  10   7   2        9.31       13.00      1.06 o 
 -10   8   2        8.64       10.79      0.99 o 
  -9   8   2        2.81        2.77      1.04 o 
  -8   8   2       70.27       72.92      2.03 o 
  -7   8   2        0.41        0.86      0.58 o 
  -6   8   2       44.48       39.97      1.33 o 
  -5   8   2       52.64       59.97      1.18 o 
  -4   8   2       12.87        8.84      0.48 o 
  -3   8   2       34.77       27.79      0.38 o 
  -2   8   2      136.98      164.70      1.18 o 
  -1   8   2      114.19      128.24      1.14 o 
   0   8   2      333.20      322.75      2.51 o 
   1   8   2      227.89      211.52      2.38 o 
   2   8   2       42.57       45.89      0.81 o 
   3   8   2       85.75       84.78      1.03 o 
   4   8   2       54.63       53.73      0.83 o 
   5   8   2       84.19       86.74      1.33 o 
   6   8   2        4.72        3.45      0.52 o 
   7   8   2        5.90        7.75      0.53 o 
   8   8   2        0.44        0.31      0.43 o 
   9   8   2        3.34        4.09      0.79 o 
  -9   9   2        3.15        3.74      1.26 o 
  -8   9   2       24.35       24.31      1.54 o 
  -7   9   2       12.91       15.67      0.97 o 
  -6   9   2       68.13       63.84      1.72 o 
  -5   9   2       49.63       40.03      1.01 o 
  -4   9   2       15.21       11.24      0.57 o 
  -3   9   2       14.58       13.13      0.47 o 
  -2   9   2       43.17       48.26      0.69 o 
  -1   9   2       49.84       48.12      0.67 o 
   0   9   2      122.46      124.64      1.36 o 
   1   9   2       87.74       77.13      1.66 o 
   2   9   2       51.50       49.22      1.60 o 
   3   9   2       99.73      102.10      1.19 o 
   4   9   2      175.08      172.05      1.66 o 
   5   9   2        9.86        7.53      0.50 o 
   6   9   2        7.62        6.64      0.51 o 
   7   9   2        7.79        5.91      0.50 o 
   8   9   2        9.45        8.80      0.60 o 
   9   9   2        5.30        4.18      0.80 o 
  -9  10   2        1.94        2.91      0.75 o 
  -8  10   2       15.83       13.95      1.05 o 
  -7  10   2       45.76       44.28      1.56 o 
  -6  10   2       28.96       29.74      1.19 o 
  -5  10   2       51.78       42.60      1.46 o 
  -4  10   2       10.24        8.13      0.52 o 
  -3  10   2      107.46      120.38      1.72 o 
  -2  10   2       67.93       70.31      0.89 o 
  -1  10   2       16.48       14.40      0.48 o 
   0  10   2        4.29        5.52      0.46 o 
   1  10   2      143.24      140.51      2.49 o 
   2  10   2      423.85      411.10      3.33 o 
   3  10   2       33.14       33.93      1.00 o 
   4  10   2       46.75       50.79      1.19 o 
   5  10   2       37.66       34.83      1.12 o 
   6  10   2       12.23       10.93      0.60 o 
   7  10   2        6.26        5.55      0.52 o 
   8  10   2        4.93        4.27      0.52 o 
  -8  11   2        4.28        6.65      1.52 o 
  -7  11   2       19.20       22.08      1.21 o 
  -6  11   2       46.70       44.81      1.21 o 
  -5  11   2       21.87       18.24      0.78 o 
  -4  11   2       35.32       30.52      0.93 o 
  -3  11   2       11.20        8.67      0.54 o 
  -2  11   2       35.24       28.25      1.12 o 
  -1  11   2       51.95       46.71      0.92 o 
   0  11   2       56.08       58.73      1.07 o 
   1  11   2       16.98       13.57      0.66 o 
   2  11   2       37.82       42.56      0.92 o 
   3  11   2       99.18       94.88      1.66 o 
   4  11   2       21.93       20.49      0.84 o 
   5  11   2        5.56        3.88      0.54 o 
   6  11   2       11.72       10.74      0.76 o 
   7  11   2        4.34        3.94      0.49 o 
  -7  12   2       11.53       11.90      1.00 o 
  -6  12   2       14.45       15.12      1.27 o 
  -5  12   2        9.44        9.61      0.89 o 
  -4  12   2        6.92        8.36      1.09 o 
  -3  12   2        0.65        1.70      1.13 o 
  -2  12   2       14.34       14.94      1.20 o 
  -1  12   2        9.35       10.32      0.52 o 
   0  12   2        5.60        5.81      0.77 o 
   1  12   2       15.28       15.74      1.17 o 
   2  12   2       33.58       32.37      0.84 o 
   3  12   2       49.45       49.02      1.08 o 
   4  12   2        1.56        1.99      0.57 o 
   5  12   2       24.64       21.44      0.91 o 
   6  12   2       33.31       37.68      1.21 o 
   7  12   2       12.61       12.80      0.82 o 
  -6  13   2       77.95       85.37      2.30 o 
  -5  13   2        6.42        8.02      1.14 o 
  -4  13   2       45.93       41.47      1.54 o 
  -3  13   2       24.95       24.55      1.21 o 
  -2  13   2        9.15       10.53      0.85 o 
  -1  13   2        4.39        3.57      0.51 o 
   0  13   2        6.83        6.06      0.48 o 
   1  13   2       13.26       11.08      0.77 o 
   2  13   2        4.38        4.44      0.53 o 
   3  13   2        1.02        0.73      0.45 o 
   4  13   2        6.23        8.12      0.99 o 
   5  13   2        9.15        8.22      0.62 o 
  -5  14   2        8.81        5.93      0.89 o 
  -4  14   2       15.64       20.41      1.23 o 
  -3  14   2        4.96        3.87      0.71 o 
  -2  14   2        5.10        5.20      0.61 o 
  -1  14   2       22.64       23.92      0.99 o 
   0  14   2       14.52       14.11      0.79 o 
   1  14   2        2.37        1.67      0.41 o 
   2  14   2        4.12        4.52      0.55 o 
   3  14   2        2.09        2.91      0.53 o 
   4  14   2        1.58        1.59      0.52 o 
  -2  15   2        8.10       10.81      0.77 o 
  -1  15   2        1.64        2.98      0.60 o 
   0  15   2        7.50        5.77      0.65 o 
   1  15   2       10.56       13.02      1.01 o 
 -12   0   3       29.15       26.52      1.89 o 
 -11   0   3       30.96       35.60      2.02 o 
 -10   0   3        0.34        0.48      0.81 o 
  -9   0   3       18.31       12.42      1.14 o 
  -8   0   3      122.94      101.13      1.33 o 
  -7   0   3        1.41        0.69      0.23 o 
  -6   0   3      126.81      117.60      1.59 o 
  -5   0   3      928.51      965.31      6.66 o 
  -4   0   3      650.94      733.28      5.24 o 
  -3   0   3      317.80      302.51      2.36 o 
  -2   0   3        0.56        0.14      0.09 o 
  -1   0   3      882.17      858.10      5.68 o 
   0   0   3       58.32       64.42      1.32 o 
   1   0   3     2861.45     2910.13     32.16 o 
   2   0   3      262.32      286.90      7.16 o 
   3   0   3      494.64      524.55      3.94 o 
   4   0   3      147.10      148.36      1.77 o 
   5   0   3        0.64        0.60      0.37 o 
   6   0   3       20.67       19.96      0.78 o 
   7   0   3       78.04       74.37      2.11 o 
   8   0   3       11.34       10.08      0.72 o 
   9   0   3       15.87       12.39      0.80 o 
  10   0   3        0.95        0.00      0.85 o 
  11   0   3       14.44       12.71      1.51 o 
 -12   1   3       10.92       12.15      1.01 o 
 -11   1   3       28.90       31.20      1.37 o 
 -10   1   3       24.37       20.30      1.06 o 
  -9   1   3       64.22       60.89      1.20 o 
  -8   1   3       68.41       68.46      1.86 o 
  -7   1   3       97.94      103.73      0.89 o 
  -6   1   3       12.32       17.26      0.31 o 
  -5   1   3       92.02      102.11      0.76 o 
  -4   1   3     1429.56     1512.62      7.20 o 
  -3   1   3      710.65      742.19      3.33 o 
  -2   1   3      130.42      120.95      0.71 o 
  -1   1   3      299.53      297.42      2.02 o 
   0   1   3     1325.26     1289.42     10.51 o 
   1   1   3     2694.00     2653.03     14.76 o 
   2   1   3      269.73      284.86      2.64 o 
   3   1   3       41.27       40.07      0.52 o 
   4   1   3       44.02       47.63      0.71 o 
   5   1   3       94.76       99.05      1.46 o 
   6   1   3       72.40       72.77      1.08 o 
   7   1   3       74.04       70.84      1.09 o 
   8   1   3       30.45       28.90      0.75 o 
   9   1   3       10.54        9.16      0.51 o 
  10   1   3        1.38        0.68      0.61 o 
  11   1   3        2.32        1.57      0.66 o 
 -12   2   3       32.10       30.41      1.46 o 
 -11   2   3       66.30       71.07      1.99 o 
 -10   2   3        2.51        0.89      0.56 o 
  -9   2   3      130.38      127.45      1.55 o 
  -8   2   3       20.34       16.56      0.53 o 
  -7   2   3       41.03       39.23      0.72 o 
  -6   2   3      127.51      119.51      0.89 o 
  -5   2   3      163.50      163.56      1.22 o 
  -4   2   3      305.65      319.57      2.35 o 
  -3   2   3      894.62      921.53      4.10 o 
  -2   2   3      739.05      722.86      3.28 o 
  -1   2   3     2754.76     2759.53     19.84 o 
   0   2   3     1680.04     1708.37     21.31 o 
   1   2   3      801.21      877.19      7.04 o 
   2   2   3      862.78      926.85      4.98 o 
   3   2   3     1692.80     1733.19     11.47 o 
   4   2   3       49.77       50.33      0.75 o 
   5   2   3      256.45      251.91      3.22 o 
   6   2   3       20.20       16.69      0.53 o 
   7   2   3       34.13       30.70      0.86 o 
   8   2   3       26.91       24.31      0.81 o 
   9   2   3       37.92       36.40      0.90 o 
  10   2   3       11.23       11.96      0.93 o 
  11   2   3       11.52       12.02      1.18 o 
 -12   3   3        8.42       10.06      1.00 o 
 -11   3   3        5.29        5.39      1.72 o 
 -10   3   3       11.98       12.63      0.89 o 
  -9   3   3      115.72      115.22      1.90 o 
  -8   3   3       85.92       77.89      1.40 o 
  -7   3   3       31.62       29.30      0.66 o 
  -6   3   3       22.15       27.94      1.03 o 
  -5   3   3       21.74       21.12      0.67 o 
  -4   3   3      472.43      506.60      3.43 o 
  -3   3   3      533.86      565.12      3.22 o 
  -2   3   3     1154.03     1284.75      7.58 o 
  -1   3   3     1005.05      964.56      5.80 o 
   0   3   3      178.83      174.03      2.04 o 
   1   3   3     1026.21     1099.75      7.64 o 
   2   3   3      170.71      160.58      1.36 o 
   3   3   3      240.42      249.38      3.33 o 
   4   3   3       80.81       77.59      1.05 o 
   5   3   3        5.57        5.58      0.38 o 
   6   3   3      186.25      179.28      1.83 o 
   7   3   3       42.37       44.27      0.90 o 
   8   3   3      168.54      173.59      2.28 o 
   9   3   3       62.75       67.29      1.22 o 
  10   3   3       15.29       17.02      1.42 o 
 -11   4   3       76.39       76.85      2.11 o 
 -10   4   3       20.45       23.36      0.77 o 
  -9   4   3       46.24       45.35      0.97 o 
  -8   4   3       12.26       14.36      0.64 o 
  -7   4   3      329.34      323.85      4.22 o 
  -6   4   3        0.68        1.57      0.37 o 
  -5   4   3      587.53      586.42      4.85 o 
  -4   4   3      637.27      667.28      4.38 o 
  -3   4   3        1.28        2.64      0.32 o 
  -2   4   3      111.42      142.97      0.96 o 
  -1   4   3       95.68      112.45      0.73 o 
   0   4   3      386.89      399.38      3.00 o 
   1   4   3     1214.67     1249.65      8.52 o 
   2   4   3     1842.03     2013.42     13.40 o 
   3   4   3       44.21       39.89      0.65 o 
   4   4   3      166.53      160.86      1.39 o 
   5   4   3       69.67       69.37      1.15 o 
   6   4   3       13.13       11.59      0.50 o 
   7   4   3      131.40      126.11      3.74 o 
   8   4   3        4.86        4.69      0.54 o 
   9   4   3       22.43       23.63      1.12 o 
  10   4   3        1.25        0.98      0.90 o 
 -11   5   3        0.26       -0.06      0.51 o 
 -10   5   3       10.64        8.50      0.65 o 
  -9   5   3        6.85        6.33      0.57 o 
  -8   5   3       16.57       15.95      0.71 o 
  -7   5   3       42.05       41.87      1.01 o 
  -6   5   3      117.09      103.00      1.51 o 
  -5   5   3      141.45      135.76      1.49 o 
  -4   5   3      476.05      494.34      4.07 o 
  -3   5   3      241.03      254.79      2.50 o 
  -2   5   3      808.33      875.06      4.39 o 
  -1   5   3      283.78      280.21      1.59 o 
   0   5   3      167.99      171.45      2.57 o 
   1   5   3      649.10      635.51      4.10 o 
   2   5   3       95.61      106.00      1.73 o 
   3   5   3      140.88      160.65      2.20 o 
   4   5   3        5.13        7.86      0.36 o 
   5   5   3        1.56        2.28      0.36 o 
   6   5   3       17.39       16.62      0.57 o 
   7   5   3      129.83      126.37      1.64 o 
   8   5   3       62.07       61.89      1.19 o 
   9   5   3       40.50       46.07      1.82 o 
  10   5   3       37.07       42.51      1.53 o 
 -11   6   3        4.05        3.45      0.60 o 
 -10   6   3        0.37        0.16      0.49 o 
  -9   6   3        2.92        1.87      0.49 o 
  -8   6   3        9.31       12.33      0.69 o 
  -7   6   3       54.96       53.49      2.00 o 
  -6   6   3      132.24      129.88      4.86 o 
  -5   6   3       22.63       21.55      0.93 o 
  -4   6   3      124.42      128.36      1.99 o 
  -3   6   3       23.57       17.97      0.31 o 
  -2   6   3      137.71      133.26      1.01 o 
  -1   6   3        8.02       13.60      0.30 o 
   0   6   3      120.89      123.50      0.99 o 
   1   6   3      104.84       96.27      1.07 o 
   2   6   3      116.12      115.99      1.24 o 
   3   6   3      314.81      291.39      2.13 o 
   4   6   3       35.28       35.81      0.64 o 
   5   6   3       63.68       54.03      0.96 o 
   6   6   3       71.39       64.26      1.24 o 
   7   6   3       46.25       42.55      0.96 o 
   8   6   3       12.11       14.39      0.66 o 
   9   6   3       22.44       25.87      1.18 o 
  10   6   3        5.60        9.11      0.96 o 
 -10   7   3        3.73        2.36      0.63 o 
  -9   7   3        5.10        4.84      0.71 o 
  -8   7   3       39.87       41.93      1.48 o 
  -7   7   3       75.53       76.70      1.82 o 
  -6   7   3      138.95      140.61      2.42 o 
  -5   7   3        9.02        8.74      0.66 o 
  -4   7   3        0.10        0.20      0.23 o 
  -3   7   3       28.71       25.02      0.39 o 
  -2   7   3       92.24       97.99      0.81 o 
  -1   7   3       94.23       95.46      0.93 o 
   0   7   3       92.20       97.11      0.91 o 
   1   7   3      237.87      240.41      2.04 o 
   2   7   3       62.19       79.17      1.05 o 
   3   7   3       40.25       32.81      0.70 o 
   4   7   3       93.08       85.33      1.06 o 
   5   7   3      133.42      127.74      1.75 o 
   6   7   3       21.31       18.47      0.67 o 
   7   7   3        6.84        6.77      0.51 o 
   8   7   3       38.52       44.81      1.07 o 
   9   7   3       56.26       67.98      2.97 o 
 -10   8   3       10.13       11.15      0.95 o 
  -9   8   3       25.55       28.72      1.30 o 
  -8   8   3        8.64        5.70      1.42 o 
  -7   8   3        1.97        2.08      0.61 o 
  -6   8   3      368.53      350.26      4.44 o 
  -5   8   3       72.61       72.19      3.39 o 
  -4   8   3       40.49       38.74      0.64 o 
  -3   8   3      149.15      149.01      1.04 o 
  -2   8   3      126.17      121.46      1.14 o 
  -1   8   3       65.98       60.36      0.74 o 
   0   8   3       14.71       16.47      0.42 o 
   1   8   3      184.98      163.31      1.66 o 
   2   8   3       69.12       60.51      0.96 o 
   3   8   3      280.58      271.08      2.16 o 
   4   8   3      255.18      260.17      4.25 o 
   5   8   3      107.50      103.84      1.26 o 
   6   8   3       78.60       78.04      1.32 o 
   7   8   3        4.04        3.03      0.46 o 
   8   8   3        2.16        2.37      0.46 o 
   9   8   3        3.17        3.23      0.52 o 
  -9   9   3       14.85       14.00      1.20 o 
  -8   9   3        3.76        5.26      0.74 o 
  -7   9   3       48.38       48.73      1.72 o 
  -6   9   3       11.15       12.83      0.90 o 
  -5   9   3       14.79       14.22      0.88 o 
  -4   9   3       12.70       11.36      0.50 o 
  -3   9   3       85.69       91.57      1.18 o 
  -2   9   3      146.67      144.73      1.42 o 
  -1   9   3      137.63      139.25      1.55 o 
   0   9   3       36.86       33.04      0.76 o 
   1   9   3      649.22      656.30      5.76 o 
   2   9   3       16.50       16.29      0.58 o 
   3   9   3       76.68       72.37      1.02 o 
   4   9   3       33.89       33.35      0.71 o 
   5   9   3       21.29       20.89      0.72 o 
   6   9   3       17.91       17.14      0.70 o 
   7   9   3       22.02       23.40      0.88 o 
   8   9   3        6.61        5.69      0.53 o 
  -9  10   3       11.40       10.01      1.16 o 
  -8  10   3       10.51       11.41      0.98 o 
  -7  10   3       29.61       27.46      2.71 o 
  -6  10   3       25.37       21.91      1.10 o 
  -5  10   3       16.43       20.61      1.05 o 
  -4  10   3        6.60        5.19      0.39 o 
  -3  10   3      119.46      124.07      2.11 o 
  -2  10   3       20.89       18.54      0.67 o 
  -1  10   3      112.41       97.25      1.45 o 
   0  10   3       36.02       40.20      0.82 o 
   1  10   3      400.72      383.83      3.67 o 
   2  10   3      192.33      193.47      2.34 o 
   3  10   3       24.82       26.14      0.66 o 
   4  10   3       71.38       68.13      1.22 o 
   5  10   3       21.90       26.20      0.82 o 
   6  10   3       15.68       18.42      0.74 o 
   7  10   3        0.57        0.53      0.43 o 
   8  10   3        0.85        0.50      0.48 o 
  -8  11   3        6.87        8.21      0.92 o 
  -7  11   3        0.22        0.79      0.70 o 
  -6  11   3       14.43       14.56      0.99 o 
  -5  11   3       56.85       52.13      1.66 o 
  -4  11   3       42.71       40.72      1.41 o 
  -3  11   3       17.18       15.66      1.54 o 
  -2  11   3       42.29       40.22      1.40 o 
  -1  11   3        2.32        0.47      0.37 o 
   0  11   3      153.63      160.97      2.09 o 
   1  11   3      155.25      170.00      2.24 o 
   2  11   3       75.37       76.47      1.26 o 
   3  11   3       13.81       12.70      0.57 o 
   4  11   3       24.74       21.50      0.87 o 
   5  11   3        4.67        4.84      0.50 o 
   6  11   3       13.01       12.15      0.67 o 
   7  11   3        5.37        4.57      0.75 o 
  -7  12   3       34.68       38.59      1.59 o 
  -6  12   3        0.04       -0.65      0.83 o 
  -5  12   3       10.56       10.57      1.29 o 
  -4  12   3       14.56       12.76      1.87 o 
  -3  12   3        0.16        0.55      0.67 o 
  -2  12   3       23.76       27.21      1.20 o 
  -1  12   3       57.59       57.80      1.69 o 
   0  12   3       26.08       24.61      0.94 o 
   1  12   3        5.21        5.06      0.50 o 
   2  12   3        1.48        0.83      0.53 o 
   3  12   3        0.62        1.40      0.46 o 
   4  12   3       18.38       22.34      0.92 o 
   5  12   3        4.15        4.92      0.98 o 
   6  12   3        6.31        6.44      0.66 o 
  -6  13   3        8.49        9.08      2.70 o 
  -5  13   3       34.34       30.94      1.71 o 
  -4  13   3       49.75       47.24      1.67 o 
  -3  13   3       12.24       12.89      0.96 o 
  -2  13   3        7.88        8.64      0.67 o 
  -1  13   3        9.46        7.32      0.61 o 
   0  13   3        6.92        6.62      0.54 o 
   1  13   3        0.04       -0.37      0.37 o 
   2  13   3       36.01       32.71      1.06 o 
   3  13   3       18.09       17.15      1.10 o 
   4  13   3       15.59       17.13      0.86 o 
   5  13   3        2.12        2.56      0.56 o 
  -4  14   3       18.32       26.41      1.37 o 
  -3  14   3       13.01       12.43      1.00 o 
  -2  14   3        6.95        6.40      0.65 o 
  -1  14   3       14.17       16.79      0.89 o 
   0  14   3        2.28        1.46      0.53 o 
   1  14   3        0.02       -0.18      0.48 o 
   2  14   3       13.86       15.15      1.41 o 
   3  14   3        8.14        8.92      0.69 o 
  -1  15   3       13.41       11.94      0.80 o 
   0  15   3       31.15       36.47      1.21 o 
 -12   0   4       30.16       30.99      2.10 o 
 -11   0   4       19.78       20.33      1.56 o 
 -10   0   4        0.02       -0.30      0.70 o 
  -9   0   4       34.78       36.44      1.77 o 
  -8   0   4        5.77        7.70      0.88 o 
  -7   0   4       32.20       27.00      0.94 o 
  -6   0   4      586.50      582.84      5.45 o 
  -5   0   4       82.60       76.81      1.04 o 
  -4   0   4        0.47        1.16      0.25 o 
  -3   0   4      389.39      399.71      2.56 o 
  -2   0   4       10.47       10.35      0.37 o 
  -1   0   4      253.69      252.17      3.41 o 
   0   0   4      328.57      271.09      4.03 o 
   1   0   4     1574.02     1596.61     28.31 o 
   2   0   4      834.84      863.56      6.04 o 
   3   0   4       53.52       72.09      0.98 o 
   4   0   4      219.90      224.57      2.19 o 
   5   0   4        8.08        8.76      0.63 o 
   6   0   4       11.81       10.44      0.65 o 
   7   0   4        0.97        0.93      0.64 o 
   8   0   4        0.99        1.12      0.49 o 
   9   0   4        0.28        0.22      0.54 o 
  10   0   4        1.06        1.18      0.79 o 
 -12   1   4       13.17       12.04      1.05 o 
 -11   1   4       19.12       13.91      1.00 o 
 -10   1   4       20.79       21.36      1.70 o 
  -9   1   4        1.05        0.95      0.49 o 
  -8   1   4       28.17       26.68      0.75 o 
  -7   1   4      123.06      117.96      1.23 o 
  -6   1   4      219.34      232.55      2.65 o 
  -5   1   4       60.03       50.01      0.57 o 
  -4   1   4       48.29       53.20      0.54 o 
  -3   1   4      358.27      375.70      1.86 o 
  -2   1   4      341.40      367.25      1.79 o 
  -1   1   4      502.33      507.82      3.20 o 
   0   1   4      439.82      453.31      6.98 o 
   1   1   4      471.92      463.06      4.97 o 
   2   1   4      148.04      160.00      1.16 o 
   3   1   4      322.95      344.22      2.20 o 
   4   1   4       36.06       36.50      0.63 o 
   5   1   4       52.11       53.72      0.77 o 
   6   1   4       13.88       14.61      0.47 o 
   7   1   4       75.95       74.80      1.30 o 
   8   1   4       28.64       30.82      0.86 o 
   9   1   4       73.57       78.25      1.33 o 
  10   1   4        3.03        1.87      1.09 o 
 -12   2   4       19.87       22.42      1.29 o 
 -11   2   4       19.13       18.34      1.13 o 
 -10   2   4       12.10       10.30      0.83 o 
  -9   2   4       26.74       20.51      0.75 o 
  -8   2   4      154.58      160.23      3.24 o 
  -7   2   4        2.33        1.15      0.30 o 
  -6   2   4      491.01      506.37      5.50 o 
  -5   2   4       47.21       53.16      0.61 o 
  -4   2   4      442.72      435.73      2.39 o 
  -3   2   4       38.69       36.25      0.36 o 
  -2   2   4      258.48      264.93      1.41 o 
  -1   2   4      171.46      171.32      1.35 o 
   0   2   4        9.10        7.04      0.63 o 
   1   2   4      791.26      793.20      9.18 o 
   2   2   4     1664.98     1788.62      9.24 o 
   3   2   4      175.59      170.99      2.68 o 
   4   2   4      117.51      125.27      1.31 o 
   5   2   4      176.05      178.48      1.74 o 
   6   2   4       28.85       25.81      0.66 o 
   7   2   4        1.92        2.51      0.37 o 
   8   2   4        0.00        0.16      0.36 o 
   9   2   4        5.90        6.11      0.48 o 
  10   2   4        4.24        3.85      0.70 o 
 -11   3   4       13.75       15.20      1.05 o 
 -10   3   4       14.75       14.77      0.95 o 
  -9   3   4       28.52       27.57      0.88 o 
  -8   3   4       78.49       70.02      1.29 o 
  -7   3   4       52.49       51.37      1.13 o 
  -6   3   4        3.94        3.11      0.34 o 
  -5   3   4      804.83      822.42      5.32 o 
  -4   3   4      532.14      563.06      3.36 o 
  -3   3   4      485.06      506.29      2.34 o 
  -2   3   4      342.09      347.38      1.82 o 
  -1   3   4      294.10      273.05      1.77 o 
   0   3   4       42.23       50.98      0.66 o 
   1   3   4       19.00       17.41      0.65 o 
   2   3   4       49.32       59.65      1.30 o 
   3   3   4       70.64       78.77      0.96 o 
   4   3   4       80.76       79.93      1.03 o 
   5   3   4       54.30       48.11      0.84 o 
   6   3   4      116.35      113.24      1.42 o 
   7   3   4      267.24      246.18      2.42 o 
   8   3   4       16.59       19.58      0.75 o 
   9   3   4       27.63       30.27      0.87 o 
  10   3   4        3.43        2.23      0.65 o 
 -11   4   4       23.97       22.81      1.23 o 
 -10   4   4        1.89        1.58      0.46 o 
  -9   4   4       26.92       26.00      1.07 o 
  -8   4   4       52.04       52.41      1.15 o 
  -7   4   4      148.72      147.13      1.91 o 
  -6   4   4      311.44      293.14      2.52 o 
  -5   4   4      122.35      135.18      1.63 o 
  -4   4   4      584.75      589.95      3.97 o 
  -3   4   4       96.15      109.35      0.82 o 
  -2   4   4      168.66      188.60      1.43 o 
  -1   4   4      600.35      677.60      4.27 o 
   0   4   4     1566.13     1638.16     10.98 o 
   1   4   4     1212.53     1261.74      8.68 o 
   2   4   4       50.26       49.66      0.82 o 
   3   4   4       29.27       27.15      0.57 o 
   4   4   4       43.27       39.10      0.91 o 
   5   4   4       79.90       73.95      1.50 o 
   6   4   4       79.78       72.91      1.14 o 
   7   4   4       25.10       24.31      0.73 o 
   8   4   4        8.66       10.23      0.57 o 
   9   4   4        8.69        7.92      0.56 o 
  10   4   4        0.07        0.44      0.61 o 
 -11   5   4        6.35        5.92      1.03 o 
 -10   5   4       35.88       35.04      1.30 o 
  -9   5   4       10.41       11.24      0.67 o 
  -8   5   4      101.66       95.57      1.61 o 
  -7   5   4       82.66       79.85      1.99 o 
  -6   5   4      165.40      169.66      2.56 o 
  -5   5   4       98.34       91.01      1.17 o 
  -4   5   4      169.76      174.16      1.46 o 
  -3   5   4      174.73      188.78      1.77 o 
  -2   5   4      280.89      295.36      1.64 o 
  -1   5   4      356.20      387.26      2.85 o 
   0   5   4      249.25      239.60      1.88 o 
   1   5   4      407.47      421.53      4.93 o 
   2   5   4      119.70      110.87      2.79 o 
   3   5   4       34.05       35.52      0.68 o 
   4   5   4       41.48       37.92      0.73 o 
   5   5   4       30.85       27.40      0.78 o 
   6   5   4       31.92       33.28      0.92 o 
   7   5   4       22.40       20.65      0.71 o 
   8   5   4       35.80       37.25      0.96 o 
   9   5   4        8.45       10.10      0.71 o 
  10   5   4        1.18        1.85      0.69 o 
 -11   6   4        0.10       -0.54      0.54 o 
 -10   6   4       36.90       37.81      1.18 o 
  -9   6   4        5.97        4.99      0.55 o 
  -8   6   4        4.94        6.15      0.56 o 
  -7   6   4       16.69       17.10      0.73 o 
  -6   6   4      122.60      121.28      2.16 o 
  -5   6   4       62.85       58.13      1.14 o 
  -4   6   4      129.78      128.59      1.51 o 
  -3   6   4       29.64       29.05      0.47 o 
  -2   6   4      182.18      179.99      1.30 o 
  -1   6   4        0.79        1.84      0.25 o 
   0   6   4      166.17      173.49      1.74 o 
   1   6   4      255.24      281.49      2.25 o 
   2   6   4       46.30       54.62      0.84 o 
   3   6   4       19.50       21.88      0.62 o 
   4   6   4        9.36       10.29      0.44 o 
   5   6   4       17.93       14.16      0.63 o 
   6   6   4       61.11       54.39      1.32 o 
   7   6   4       77.98       75.05      1.48 o 
   8   6   4      106.99      112.14      2.44 o 
   9   6   4       53.46       58.79      1.46 o 
 -10   7   4        9.20        9.16      1.96 o 
  -9   7   4        0.65        1.20      0.61 o 
  -8   7   4       14.54       13.73      0.89 o 
  -7   7   4      226.59      227.54      5.84 o 
  -6   7   4      257.34      264.05      4.46 o 
  -5   7   4       25.55       20.65      0.52 o 
  -4   7   4        0.35        0.55      0.22 o 
  -3   7   4       35.56       40.46      0.62 o 
  -2   7   4      178.83      187.67      1.73 o 
  -1   7   4       90.58       81.00      1.07 o 
   0   7   4      228.31      235.58      2.02 o 
   1   7   4      505.90      494.40      4.11 o 
   2   7   4      223.58      226.31      2.35 o 
   3   7   4      103.54       94.73      1.37 o 
   4   7   4       96.17       86.81      1.10 o 
   5   7   4        4.40        4.36      0.36 o 
   6   7   4       19.30       18.99      0.70 o 
   7   7   4       19.22       17.97      0.71 o 
   8   7   4       13.80       16.24      0.88 o 
   9   7   4        2.05        3.49      0.53 o 
 -10   8   4       37.71       39.93      1.55 o 
  -9   8   4        1.84        2.36      0.67 o 
  -8   8   4       15.34       11.46      1.04 o 
  -7   8   4        8.06        8.79      0.79 o 
  -6   8   4       54.08       63.08      2.09 o 
  -5   8   4       99.01      106.59      1.21 o 
  -4   8   4       13.50       14.67      0.42 o 
  -3   8   4        0.04        0.44      0.20 o 
  -2   8   4       30.03       25.57      0.94 o 
  -1   8   4      114.03      118.65      1.22 o 
   0   8   4      262.51      251.82      2.70 o 
   1   8   4      209.61      205.87      1.96 o 
   2   8   4      383.31      348.89      3.44 o 
   3   8   4       59.29       50.71      0.83 o 
   4   8   4       14.04       13.86      0.50 o 
   5   8   4       31.75       31.94      0.73 o 
   6   8   4        1.51        1.18      0.40 o 
   7   8   4        5.25        4.44      0.48 o 
   8   8   4        3.64        4.02      0.54 o 
  -9   9   4        5.81        7.44      1.30 o 
  -8   9   4       16.82       15.14      1.01 o 
  -7   9   4       37.24       38.24      1.41 o 
  -6   9   4       56.73       51.06      1.56 o 
  -5   9   4       18.33       11.22      0.66 o 
  -4   9   4       30.50       25.59      0.83 o 
  -3   9   4        3.57        2.93      0.42 o 
  -2   9   4      194.31      185.30      2.08 o 
  -1   9   4       31.19       28.45      1.10 o 
   0   9   4      327.33      318.83      3.16 o 
   1   9   4      103.25      103.33      1.36 o 
   2   9   4       28.02       28.03      0.73 o 
   3   9   4       61.61       60.05      0.95 o 
   4   9   4       47.63       46.44      1.18 o 
   5   9   4       38.82       33.83      0.89 o 
   6   9   4        7.09        8.46      0.55 o 
   7   9   4        2.96        5.56      0.94 o 
   8   9   4       12.08       13.05      0.71 o 
  -9  10   4       21.10       19.82      1.60 o 
  -8  10   4        0.49        0.34      0.68 o 
  -7  10   4       19.41       24.52      1.50 o 
  -6  10   4       13.50       16.44      1.12 o 
  -5  10   4        2.31        1.78      0.46 o 
  -4  10   4       37.05       37.15      1.02 o 
  -3  10   4       78.90       77.21      1.40 o 
  -2  10   4        9.81       10.17      0.69 o 
  -1  10   4       15.34       17.25      0.56 o 
   0  10   4      104.74       89.94      1.26 o 
   1  10   4       19.23       15.22      0.70 o 
   2  10   4       40.47       38.89      0.95 o 
   3  10   4       43.57       46.12      0.87 o 
   4  10   4       12.04       12.32      0.52 o 
   5  10   4        1.24        1.22      0.40 o 
   6  10   4        0.10       -0.37      0.41 o 
   7  10   4       22.46       24.48      0.90 o 
  -8  11   4       26.19       30.28      2.73 o 
  -7  11   4        8.93       10.82      0.94 o 
  -6  11   4        0.25       -0.76      0.76 o 
  -5  11   4        8.59        9.87      0.87 o 
  -4  11   4       19.70       18.38      0.78 o 
  -3  11   4       50.20       54.91      1.23 o 
  -2  11   4        1.83        1.78      0.56 o 
  -1  11   4        3.58        2.90      0.40 o 
   0  11   4       17.83       18.56      0.77 o 
   1  11   4        1.22        2.01      0.47 o 
   2  11   4       45.92       45.04      2.01 o 
   3  11   4        3.11        2.03      0.40 o 
   4  11   4       13.25       12.02      0.80 o 
   5  11   4       33.12       29.50      0.92 o 
   6  11   4        2.07        1.66      0.46 o 
   7  11   4        2.25        3.01      0.49 o 
  -7  12   4       19.16       20.10      1.24 o 
  -6  12   4       27.51       26.57      1.66 o 
  -5  12   4        7.62       11.06      1.38 o 
  -4  12   4        8.66       10.97      1.89 o 
  -3  12   4       28.21       27.04      1.22 o 
  -2  12   4       31.72       33.31      1.04 o 
  -1  12   4        7.37        7.79      0.59 o 
   0  12   4       10.14       11.56      0.51 o 
   1  12   4        6.02        3.95      0.51 o 
   2  12   4        9.80       11.20      0.58 o 
   3  12   4        3.61        2.73      0.51 o 
   4  12   4       18.70       17.78      0.86 o 
   5  12   4        8.81        9.74      0.71 o 
   6  12   4       14.60       11.79      0.69 o 
  -6  13   4       15.21       14.91      1.14 o 
  -5  13   4        6.26        4.60      0.79 o 
  -4  13   4       34.93       38.92      1.55 o 
  -3  13   4       12.81       11.80      1.10 o 
  -2  13   4        8.30       10.05      0.70 o 
  -1  13   4        0.85        1.21      0.46 o 
   0  13   4        6.45        6.55      0.59 o 
   1  13   4        5.34        5.19      0.47 o 
   2  13   4       13.29       12.54      0.64 o 
   3  13   4        2.69        1.06      0.47 o 
   4  13   4        2.57        2.53      0.55 o 
  -4  14   4        3.70        4.50      0.99 o 
  -3  14   4        9.04        7.49      0.69 o 
  -2  14   4       31.67       37.36      1.20 o 
  -1  14   4        4.53        3.09      0.55 o 
   0  14   4        6.05        4.82      0.59 o 
   1  14   4        1.24        1.97      0.50 o 
   2  14   4        2.78        2.69      0.53 o 
   3  14   4        6.68        5.96      0.58 o 
 -12   0   5       39.70       45.54      2.43 o 
 -11   0   5        1.74        2.61      0.93 o 
 -10   0   5       29.65       29.28      1.74 o 
  -9   0   5        3.23        3.43      0.84 o 
  -8   0   5        4.44        0.84      0.60 o 
  -7   0   5       53.05       52.35      1.11 o 
  -6   0   5      304.82      309.84      2.82 o 
  -5   0   5        0.11        0.18      0.28 o 
  -4   0   5       25.60       23.40      0.56 o 
  -3   0   5       16.11       18.70      0.43 o 
  -2   0   5       19.42       15.61      0.30 o 
  -1   0   5      721.52      732.07      6.00 o 
   0   0   5        7.04        4.97      0.37 o 
   1   0   5      830.00      793.28     10.05 o 
   2   0   5     1456.52     1511.49     10.22 o 
   3   0   5      532.48      527.46      4.12 o 
   4   0   5      192.86      206.88      2.13 o 
   5   0   5       64.12       58.63      1.70 o 
   6   0   5        1.86        1.46      0.97 o 
   7   0   5      118.93      112.42      4.11 o 
   8   0   5       10.40        8.92      0.76 o 
   9   0   5        4.18        5.51      1.36 o 
  10   0   5        4.71        4.55      0.74 o 
 -12   1   5       19.39       23.63      1.32 o 
 -11   1   5        9.31        8.02      0.83 o 
 -10   1   5       20.11       20.49      1.92 o 
  -9   1   5       75.10       68.10      1.68 o 
  -8   1   5       31.79       33.18      0.83 o 
  -7   1   5       90.21       87.26      1.28 o 
  -6   1   5      120.65      120.92      1.12 o 
  -5   1   5      174.68      167.35      1.22 o 
  -4   1   5      326.61      355.42      1.70 o 
  -3   1   5      167.40      183.34      1.08 o 
  -2   1   5      153.00      156.26      0.94 o 
  -1   1   5     1007.23     1044.08      7.25 o 
   0   1   5      139.81      141.23      4.91 o 
   1   1   5       59.18       60.87      0.76 o 
   2   1   5      556.06      575.77      3.30 o 
   3   1   5       76.29       81.22      0.84 o 
   4   1   5       50.15       54.58      0.73 o 
   5   1   5      155.90      149.24      1.70 o 
   6   1   5      219.98      222.31      1.94 o 
   7   1   5       46.71       43.14      0.92 o 
   8   1   5       16.96       15.92      0.63 o 
   9   1   5        5.09        5.43      0.50 o 
  10   1   5       13.25       14.06      0.70 o 
 -12   2   5       16.60       18.93      1.20 o 
 -11   2   5        3.90        3.45      0.70 o 
 -10   2   5        5.09        4.62      0.66 o 
  -9   2   5       11.36       11.15      0.59 o 
  -8   2   5      333.79      311.95      4.26 o 
  -7   2   5      175.02      170.38      1.97 o 
  -6   2   5      131.48      130.56      1.16 o 
  -5   2   5      129.57      127.74      1.02 o 
  -4   2   5      241.31      236.97      1.29 o 
  -3   2   5      203.07      204.26      1.13 o 
  -2   2   5       71.94       72.79      0.67 o 
  -1   2   5     1176.00     1257.38      8.55 o 
   0   2   5      133.05      130.54      3.50 o 
   1   2   5      446.57      466.62      3.02 o 
   2   2   5      360.01      370.24      2.33 o 
   3   2   5       12.18       10.92      0.36 o 
   4   2   5      126.73      122.43      1.33 o 
   5   2   5      193.59      190.17      1.86 o 
   6   2   5       98.67       89.21      1.27 o 
   7   2   5       18.31       17.96      0.67 o 
   8   2   5        5.83        6.17      0.49 o 
   9   2   5       11.28       12.80      0.79 o 
  10   2   5        1.60        2.41      0.51 o 
 -11   3   5       39.36       36.95      2.26 o 
 -10   3   5       27.10       29.25      1.24 o 
  -9   3   5        2.58        2.55      0.69 o 
  -8   3   5       75.61       79.52      1.58 o 
  -7   3   5      193.06      197.38      2.22 o 
  -6   3   5      149.53      140.98      2.14 o 
  -5   3   5      629.32      631.45      4.73 o 
  -4   3   5       17.09       17.76      0.30 o 
  -3   3   5      455.36      484.92      2.27 o 
  -2   3   5       83.75       86.82      0.71 o 
  -1   3   5        4.52        9.58      0.65 o 
   0   3   5      255.50      262.14      6.12 o 
   1   3   5        9.17       14.92      1.91 o 
   2   3   5       68.17       68.29      0.97 o 
   3   3   5       63.67       65.64      0.90 o 
   4   3   5      108.90      102.67      1.22 o 
   5   3   5       23.41       23.64      0.95 o 
   6   3   5       46.67       48.45      0.94 o 
   7   3   5       35.83       31.62      0.82 o 
   8   3   5       11.74       12.47      0.71 o 
   9   3   5        9.22        8.35      0.56 o 
  10   3   5        1.69        0.48      0.46 o 
 -11   4   5        9.59       10.57      1.13 o 
 -10   4   5       35.28       36.12      1.73 o 
  -9   4   5       20.14       20.06      0.79 o 
  -8   4   5       23.03       18.34      0.72 o 
  -7   4   5      276.07      256.40      2.72 o 
  -6   4   5      345.62      354.86      2.88 o 
  -5   4   5       26.05       20.88      0.47 o 
  -4   4   5       45.66       47.69      0.57 o 
  -3   4   5       70.35       78.24      0.70 o 
  -2   4   5       52.79       55.36      0.50 o 
  -1   4   5      957.07     1008.73      6.11 o 
   0   4   5      412.09      380.77      3.05 o 
   1   4   5       86.48       98.82      1.18 o 
   2   4   5       11.08       10.61      0.41 o 
   3   4   5       25.63       30.55      0.63 o 
   4   4   5       19.65       22.83      0.67 o 
   5   4   5       26.19       29.05      1.65 o 
   6   4   5       79.76       67.45      1.13 o 
   7   4   5       19.69       20.08      0.69 o 
   8   4   5       49.81       54.13      1.13 o 
   9   4   5       27.16       29.72      1.43 o 
 -11   5   5        7.06        7.86      0.93 o 
 -10   5   5       33.53       35.66      1.13 o 
  -9   5   5        4.70        4.62      0.53 o 
  -8   5   5       30.33       32.78      0.94 o 
  -7   5   5       24.72       24.12      1.02 o 
  -6   5   5      530.43      512.60      4.23 o 
  -5   5   5      285.84      282.78      2.17 o 
  -4   5   5      237.69      248.59      1.72 o 
  -3   5   5      154.33      165.79      1.15 o 
  -2   5   5      472.70      460.18      2.52 o 
  -1   5   5       37.27       47.97      0.61 o 
   0   5   5       37.11       43.75      0.90 o 
   1   5   5       49.52       52.20      0.87 o 
   2   5   5       76.48       67.81      1.05 o 
   3   5   5       69.22       70.11      0.99 o 
   4   5   5       98.02       89.62      1.43 o 
   5   5   5       14.59       10.49      0.56 o 
   6   5   5        1.75        0.98      0.39 o 
   7   5   5        9.73        8.56      0.75 o 
   8   5   5       21.48       23.58      0.93 o 
   9   5   5       32.85       36.14      1.40 o 
 -11   6   5       10.03       12.90      1.06 o 
 -10   6   5       11.27       11.74      0.77 o 
  -9   6   5        6.52        6.19      0.58 o 
  -8   6   5        2.49        2.59      0.47 o 
  -7   6   5      131.38      130.10      4.25 o 
  -6   6   5       16.82       19.67      0.65 o 
  -5   6   5       11.90       11.66      0.49 o 
  -4   6   5      136.83      129.88      1.15 o 
  -3   6   5       20.13       19.68      0.42 o 
  -2   6   5       39.87       35.67      0.41 o 
  -1   6   5      275.35      293.15      1.89 o 
   0   6   5      453.96      442.83      5.02 o 
   1   6   5      487.38      477.59      3.41 o 
   2   6   5      352.72      365.80      7.65 o 
   3   6   5      256.57      249.97      4.98 o 
   4   6   5       71.07       56.56      0.97 o 
   5   6   5        8.30        8.09      0.87 o 
   6   6   5       13.61       14.51      0.81 o 
   7   6   5        0.05        0.64      0.44 o 
   8   6   5       30.31       30.77      1.13 o 
   9   6   5       33.59       36.85      1.21 o 
 -10   7   5        4.57        3.86      0.71 o 
  -9   7   5        1.19        1.32      0.58 o 
  -8   7   5       33.91       33.81      1.30 o 
  -7   7   5       49.26       49.22      1.48 o 
  -6   7   5      161.46      154.11      1.59 o 
  -5   7   5       97.22       86.40      1.22 o 
  -4   7   5      160.11      159.45      1.47 o 
  -3   7   5       51.90       48.10      0.66 o 
  -2   7   5       33.90       31.47      0.72 o 
  -1   7   5      365.29      331.15      2.32 o 
   0   7   5       44.46       42.53      0.74 o 
   1   7   5      215.18      231.96      2.07 o 
   2   7   5      167.38      158.44      1.66 o 
   3   7   5       42.22       37.70      0.71 o 
   4   7   5       16.09       16.40      0.52 o 
   5   7   5       56.24       48.75      1.24 o 
   6   7   5       21.46       22.12      0.75 o 
   7   7   5       15.10       14.91      0.66 o 
   8   7   5        2.81        4.22      0.83 o 
 -10   8   5        2.40        1.87      0.70 o 
  -9   8   5       15.37       15.36      1.02 o 
  -8   8   5       49.09       48.92      1.59 o 
  -7   8   5       67.44       71.05      1.20 o 
  -6   8   5       12.58       12.91      0.50 o 
  -5   8   5        0.74        1.08      0.28 o 
  -4   8   5       12.88       13.43      0.43 o 
  -3   8   5       20.74       18.84      0.43 o 
  -2   8   5      245.20      243.37      2.26 o 
  -1   8   5      281.16      265.95      2.08 o 
   0   8   5      132.94      127.51      1.60 o 
   1   8   5      684.99      694.11      5.03 o 
   2   8   5       24.72       23.37      0.65 o 
   3   8   5        8.33        8.68      0.43 o 
   4   8   5       55.68       52.76      0.91 o 
   5   8   5       26.57       25.20      0.68 o 
   6   8   5       51.48       49.65      1.09 o 
   7   8   5       41.16       42.85      1.07 o 
   8   8   5       25.64       30.43      1.32 o 
  -9   9   5       29.94       34.08      2.07 o 
  -8   9   5        5.95        4.53      0.76 o 
  -7   9   5       21.50       23.83      1.34 o 
  -6   9   5      102.67      106.30      1.99 o 
  -5   9   5       30.16       28.40      0.92 o 
  -4   9   5       11.06       15.81      0.70 o 
  -3   9   5       73.37       68.63      1.31 o 
  -2   9   5        9.76        9.42      0.49 o 
  -1   9   5       49.53       53.76      1.20 o 
   0   9   5        1.97        5.09      0.40 o 
   1   9   5        2.91        4.68      0.42 o 
   2   9   5       32.46       30.52      0.77 o 
   3   9   5       21.13       20.50      0.59 o 
   4   9   5        2.51        2.60      0.35 o 
   5   9   5       12.33       12.40      0.54 o 
   6   9   5       30.74       33.53      0.95 o 
   7   9   5       13.24       16.23      1.12 o 
  -8  10   5       13.36       12.87      1.00 o 
  -7  10   5       35.05       38.17      2.52 o 
  -6  10   5       59.90       67.79      2.08 o 
  -5  10   5        5.24        4.22      0.54 o 
  -4  10   5       47.80       43.72      1.44 o 
  -3  10   5       92.11       88.83      1.56 o 
  -2  10   5      147.08      143.12      1.53 o 
  -1  10   5       42.35       37.80      0.74 o 
   0  10   5       62.11       67.02      1.89 o 
   1  10   5      235.63      251.46      2.43 o 
   2  10   5      117.57      125.02      1.87 o 
   3  10   5       18.96       18.24      0.60 o 
   4  10   5        8.53        8.26      0.48 o 
   5  10   5        5.80        4.61      0.50 o 
   6  10   5       26.12       24.13      1.05 o 
   7  10   5        2.17        1.67      0.61 o 
  -8  11   5        0.94        2.19      0.77 o 
  -7  11   5        1.71        2.87      0.71 o 
  -6  11   5        5.05        6.13      0.80 o 
  -5  11   5        2.86        2.20      0.48 o 
  -4  11   5        0.39        0.88      0.44 o 
  -3  11   5       36.07       36.39      1.03 o 
  -2  11   5       45.65       46.50      1.04 o 
  -1  11   5        4.41        4.85      0.37 o 
   0  11   5       24.60       20.72      0.60 o 
   1  11   5        9.10       11.29      0.65 o 
   2  11   5       22.30       21.96      0.84 o 
   3  11   5        7.26        7.63      0.47 o 
   4  11   5       21.81       26.15      0.91 o 
   5  11   5       24.56       23.77      1.03 o 
   6  11   5       28.35       29.49      1.16 o 
  -7  12   5       14.02       19.52      1.24 o 
  -6  12   5        2.96        2.63      0.76 o 
  -5  12   5       18.69       19.31      1.14 o 
  -4  12   5       21.33       21.27      1.14 o 
  -3  12   5       30.57       32.45      1.33 o 
  -2  12   5        1.60        0.91      0.43 o 
  -1  12   5       17.58       17.12      1.25 o 
   0  12   5        2.87        1.84      0.40 o 
   1  12   5       36.41       34.57      1.05 o 
   2  12   5       15.05       16.83      0.83 o 
   3  12   5        1.86        3.04      0.53 o 
   4  12   5        0.97        0.31      0.53 o 
   5  12   5        2.30        1.96      0.58 o 
  -5  13   5        2.50        4.10      0.74 o 
  -4  13   5        4.31        4.98      0.79 o 
  -3  13   5       11.12       12.88      0.97 o 
  -2  13   5       17.35       18.90      1.12 o 
  -1  13   5       24.05       23.95      1.21 o 
   0  13   5        9.19       10.46      1.24 o 
   1  13   5        9.88       10.43      0.74 o 
   2  13   5        5.76        6.78      0.66 o 
   3  13   5       17.54       17.91      1.14 o 
  -3  14   5       15.40       16.76      1.13 o 
  -2  14   5       10.88       11.69      1.00 o 
  -1  14   5        2.76        3.33      1.14 o 
   0  14   5        0.43        0.87      0.65 o 
   1  14   5       14.33       16.97      1.09 o 
 -11   0   6       55.36       52.48      2.38 o 
 -10   0   6       16.19       18.39      1.41 o 
  -9   0   6        5.63        8.24      0.99 o 
  -8   0   6       43.57       45.58      1.75 o 
  -7   0   6        3.46        1.15      1.03 o 
  -6   0   6        9.28        9.17      0.38 o 
  -5   0   6       76.39       82.03      1.01 o 
  -4   0   6       24.73       28.38      0.46 o 
  -3   0   6      269.68      282.07      2.04 o 
  -2   0   6      432.45      433.98      3.24 o 
  -1   0   6      326.16      352.02      3.61 o 
   0   0   6        7.77        6.79      0.45 o 
   1   0   6        4.34        8.26      0.76 o 
   2   0   6      497.34      492.56      3.84 o 
   3   0   6      180.63      178.25      1.87 o 
   4   0   6      109.76      112.40      1.49 o 
   5   0   6        0.06       -0.26      0.32 o 
   6   0   6       23.95       24.51      0.79 o 
   7   0   6        0.21        0.28      0.48 o 
   8   0   6        2.50        2.87      0.59 o 
   9   0   6        3.20        3.77      0.69 o 
 -11   1   6        2.51        3.56      0.72 o 
 -10   1   6       11.64        9.63      0.91 o 
  -9   1   6       74.05       68.58      1.68 o 
  -8   1   6       91.50       96.71      1.44 o 
  -7   1   6       55.82       50.57      0.87 o 
  -6   1   6       72.47       61.44      0.64 o 
  -5   1   6      193.82      199.62      1.25 o 
  -4   1   6      225.45      222.29      1.16 o 
  -3   1   6      220.61      235.59      1.26 o 
  -2   1   6      279.05      308.77      2.20 o 
  -1   1   6      114.37      130.50      1.50 o 
   0   1   6       18.91       20.94      0.70 o 
   1   1   6      445.63      434.15      3.54 o 
   2   1   6      465.81      453.16      4.53 o 
   3   1   6      267.91      270.96      1.92 o 
   4   1   6      434.80      412.33      2.76 o 
   5   1   6       34.80       36.40      0.62 o 
   6   1   6        9.75        8.95      0.43 o 
   7   1   6        2.05        1.72      0.37 o 
   8   1   6        2.60        3.84      0.58 o 
   9   1   6        0.78        1.20      0.43 o 
 -11   2   6        2.99        2.95      0.67 o 
 -10   2   6        3.69        3.81      0.61 o 
  -9   2   6       24.07       26.05      2.09 o 
  -8   2   6       30.67       34.03      1.26 o 
  -7   2   6      197.00      181.08      1.85 o 
  -6   2   6      191.93      184.86      1.38 o 
  -5   2   6        4.16        4.19      0.16 o 
  -4   2   6       68.32       69.92      0.71 o 
  -3   2   6       19.29       21.42      0.31 o 
  -2   2   6       40.82       39.69      0.54 o 
  -1   2   6       81.28       88.43      1.08 o 
   0   2   6       34.65       37.76      0.94 o 
   1   2   6       99.62       91.39      0.95 o 
   2   2   6       19.79       16.60      0.38 o 
   3   2   6       17.50       15.85      0.46 o 
   4   2   6      333.29      337.61      2.99 o 
   5   2   6      124.18      120.94      1.44 o 
   6   2   6       59.62       58.19      0.93 o 
   7   2   6       14.84       13.94      0.54 o 
   8   2   6       10.42       10.47      0.58 o 
   9   2   6        8.40        7.95      0.96 o 
 -11   3   6        4.49        5.93      0.79 o 
 -10   3   6       13.94       16.01      1.48 o 
  -9   3   6       33.46       34.44      0.97 o 
  -8   3   6       10.50        7.82      0.50 o 
  -7   3   6        8.87        7.25      0.43 o 
  -6   3   6       44.95       45.00      0.68 o 
  -5   3   6       30.86       32.42      0.44 o 
  -4   3   6       24.27       23.17      0.38 o 
  -3   3   6      119.05      110.69      0.89 o 
  -2   3   6      355.12      346.71      2.08 o 
  -1   3   6       37.95       44.84      0.77 o 
   0   3   6      235.62      244.17      3.21 o 
   1   3   6       52.95       58.97      0.79 o 
   2   3   6       29.08       34.61      0.55 o 
   3   3   6       61.63       63.03      0.99 o 
   4   3   6        6.55        6.45      0.42 o 
   5   3   6      124.63      127.26      1.75 o 
   6   3   6      156.83      150.27      1.76 o 
   7   3   6        9.99        9.13      0.47 o 
   8   3   6        5.10        5.72      0.56 o 
   9   3   6        2.26        2.04      0.46 o 
 -11   4   6        0.71        0.44      0.57 o 
 -10   4   6       24.68       22.09      1.13 o 
  -9   4   6        0.01        0.47      0.40 o 
  -8   4   6       44.76       46.63      1.09 o 
  -7   4   6      115.40      106.91      1.42 o 
  -6   4   6      157.03      151.09      1.35 o 
  -5   4   6       24.46       24.09      0.51 o 
  -4   4   6      242.96      231.03      1.50 o 
  -3   4   6       80.20       86.02      0.68 o 
  -2   4   6       28.73       30.39      0.44 o 
  -1   4   6      160.36      153.53      3.28 o 
   0   4   6      366.71      356.59      5.92 o 
   1   4   6      137.30      153.58      1.61 o 
   2   4   6      160.91      160.10      1.92 o 
   3   4   6       64.85       57.36      0.89 o 
   4   4   6       79.14       88.22      1.37 o 
   5   4   6       15.66       16.11      0.64 o 
   6   4   6       16.01       17.26      0.71 o 
   7   4   6       12.08       12.20      0.67 o 
   8   4   6        7.07        6.25      0.47 o 
   9   4   6       38.86       44.60      1.11 o 
 -11   5   6       12.53       12.41      0.96 o 
 -10   5   6        0.96        0.94      0.65 o 
  -9   5   6        9.40        9.77      0.67 o 
  -8   5   6       55.09       50.61      1.17 o 
  -7   5   6       32.94       31.36      0.65 o 
  -6   5   6      124.95      122.70      1.31 o 
  -5   5   6       45.80       48.46      0.79 o 
  -4   5   6      227.16      205.37      1.41 o 
  -3   5   6      480.58      508.85      2.48 o 
  -2   5   6       72.02       87.55      0.77 o 
  -1   5   6        0.49        0.50      0.17 o 
   0   5   6      203.00      219.69      2.09 o 
   1   5   6      107.73      104.14      1.31 o 
   2   5   6      155.89      161.47      2.33 o 
   3   5   6       37.69       37.61      0.92 o 
   4   5   6       55.37       51.77      0.93 o 
   5   5   6       56.43       52.77      1.14 o 
   6   5   6       17.10       16.03      0.71 o 
   7   5   6       10.25       11.22      0.65 o 
   8   5   6        0.09        1.08      0.49 o 
   9   5   6        4.71        7.36      0.90 o 
 -10   6   6       70.04       77.37      1.66 o 
  -9   6   6       51.74       53.38      1.30 o 
  -8   6   6       50.63       45.80      1.00 o 
  -7   6   6        9.95        8.95      0.46 o 
  -6   6   6       19.67       20.16      0.58 o 
  -5   6   6       43.26       52.01      1.20 o 
  -4   6   6       31.60       34.13      0.78 o 
  -3   6   6      178.12      174.86      1.26 o 
  -2   6   6      173.13      173.32      1.30 o 
  -1   6   6      169.11      171.56      1.42 o 
   0   6   6        4.67        5.16      0.29 o 
   1   6   6      190.98      181.00      2.85 o 
   2   6   6       40.73       43.51      0.90 o 
   3   6   6       73.55       62.14      1.04 o 
   4   6   6       21.79       21.78      0.70 o 
   5   6   6        0.65        0.22      0.38 o 
   6   6   6        7.83        8.85      0.58 o 
   7   6   6       38.44       41.12      1.16 o 
   8   6   6        3.30        3.49      1.94 o 
 -10   7   6       33.22       36.91      1.48 o 
  -9   7   6       23.08       25.70      0.97 o 
  -8   7   6        1.68        1.74      0.41 o 
  -7   7   6       50.45       50.59      0.94 o 
  -6   7   6       63.68       69.60      1.04 o 
  -5   7   6       51.96       48.00      1.11 o 
  -4   7   6       19.36       25.76      0.75 o 
  -3   7   6      188.82      187.19      1.51 o 
  -2   7   6       47.90       44.33      0.77 o 
  -1   7   6      130.11      120.73      1.19 o 
   0   7   6      124.07      123.60      1.37 o 
   1   7   6       87.72       85.08      1.13 o 
   2   7   6      159.68      144.96      1.60 o 
   3   7   6       97.79       82.77      1.21 o 
   4   7   6       29.55       27.49      0.74 o 
   5   7   6       11.12       11.34      0.66 o 
   6   7   6       13.88       14.47      0.96 o 
   7   7   6       12.25       10.97      1.17 o 
   8   7   6       11.08       12.03      0.86 o 
  -9   8   6        8.35        8.65      0.69 o 
  -8   8   6       13.00       14.66      0.65 o 
  -7   8   6       40.64       46.02      0.91 o 
  -6   8   6      141.63      147.88      1.60 o 
  -5   8   6       74.54       72.55      1.03 o 
  -4   8   6       39.58       38.66      0.72 o 
  -3   8   6      165.87      153.67      1.75 o 
  -2   8   6       39.55       32.69      0.64 o 
  -1   8   6      153.67      146.88      1.30 o 
   0   8   6      136.58      136.70      1.86 o 
   1   8   6       46.76       44.28      1.32 o 
   2   8   6       82.83       82.95      1.49 o 
   3   8   6       14.66       11.58      0.58 o 
   4   8   6       61.11       58.14      1.23 o 
   5   8   6        8.52        8.84      0.56 o 
   6   8   6        4.05        4.55      0.68 o 
   7   8   6        4.28        4.42      0.64 o 
  -9   9   6        7.15        6.43      0.83 o 
  -8   9   6        4.35        3.08      0.73 o 
  -7   9   6        4.51        3.97      0.71 o 
  -6   9   6       17.76       18.22      0.83 o 
  -5   9   6        2.01        2.66      0.48 o 
  -4   9   6        3.61        3.99      0.49 o 
  -3   9   6       61.65       63.05      1.20 o 
  -2   9   6       54.14       50.51      0.99 o 
  -1   9   6       20.83       17.62      0.61 o 
   0   9   6        2.86        3.85      0.50 o 
   1   9   6      201.02      182.53      2.34 o 
   2   9   6        4.18        2.91      0.48 o 
   3   9   6       87.75       84.20      1.38 o 
   4   9   6        6.52        6.97      0.53 o 
   5   9   6       23.98       22.69      1.21 o 
   6   9   6        0.15        0.41      0.56 o 
   7   9   6       20.74       24.87      1.10 o 
  -8  10   6       12.88       12.65      1.01 o 
  -7  10   6       33.53       33.94      1.42 o 
  -6  10   6       34.20       34.69      1.50 o 
  -5  10   6        6.87        5.45      0.57 o 
  -4  10   6        2.60        1.84      0.53 o 
  -3  10   6        3.66        3.28      0.41 o 
  -2  10   6       33.79       36.66      0.89 o 
  -1  10   6       28.57       27.57      1.30 o 
   0  10   6       66.87       64.39      1.17 o 
   1  10   6        0.38        0.83      0.48 o 
   2  10   6       62.59       61.83      1.38 o 
   3  10   6       12.03       12.49      0.64 o 
   4  10   6        5.37        5.83      0.63 o 
   5  10   6        0.19        1.03      0.54 o 
   6  10   6       44.32       44.00      1.37 o 
  -7  11   6        4.48        5.85      0.84 o 
  -6  11   6       34.94       38.93      1.43 o 
  -5  11   6       35.34       38.87      1.46 o 
  -4  11   6       15.22       14.52      0.76 o 
  -3  11   6       21.60       17.71      0.90 o 
  -2  11   6       32.90       31.32      0.86 o 
  -1  11   6       24.98       25.72      0.78 o 
   0  11   6       78.24       75.89      1.32 o 
   1  11   6       28.37       28.11      1.24 o 
   2  11   6       27.01       25.90      0.97 o 
   3  11   6        2.57        2.37      0.46 o 
   4  11   6        6.12        7.40      0.72 o 
   5  11   6       15.89       16.48      0.92 o 
  -6  12   6        8.29        8.33      0.96 o 
  -5  12   6        1.41        1.26      0.65 o 
  -4  12   6        0.38       -0.14      0.62 o 
  -3  12   6       20.90       21.52      1.15 o 
  -2  12   6       27.55       31.05      1.32 o 
  -1  12   6       13.12       12.32      1.19 o 
   0  12   6       12.83       11.55      0.75 o 
   1  12   6       21.24       19.78      1.12 o 
   2  12   6        5.00        4.99      0.62 o 
   3  12   6        4.25        4.85      0.54 o 
   4  12   6        9.25        7.13      0.73 o 
  -4  13   6        2.39        2.63      1.19 o 
  -3  13   6       17.64       22.15      1.29 o 
  -2  13   6        2.89        2.49      0.68 o 
  -1  13   6      111.85      120.05      4.41 o 
   0  13   6       33.11       40.10      1.27 o 
   1  13   6       34.25       34.51      1.19 o 
   2  13   6       11.19       11.77      0.78 o 
 -11   0   7        0.09        0.06      0.79 o 
 -10   0   7        2.09        1.36      0.75 o 
  -9   0   7        0.11        1.09      0.67 o 
  -8   0   7      142.95      132.78      2.34 o 
  -7   0   7      235.61      232.55      2.18 o 
  -6   0   7        4.96        3.28      0.31 o 
  -5   0   7       66.60       61.48      0.89 o 
  -4   0   7       14.61       13.43      0.44 o 
  -3   0   7        2.78        2.62      0.21 o 
  -2   0   7       28.61       26.09      0.57 o 
  -1   0   7       98.05      108.83      1.70 o 
   0   0   7      151.47      144.33      3.02 o 
   1   0   7      150.10      165.77      3.31 o 
   2   0   7       27.45       34.14      1.18 o 
   3   0   7      398.73      397.39      3.43 o 
   4   0   7      142.16      133.13      1.70 o 
   5   0   7       63.85       59.56      1.62 o 
   6   0   7       16.74       16.14      0.89 o 
   7   0   7       29.56       28.97      1.28 o 
   8   0   7       25.51       25.73      1.17 o 
   9   0   7        2.93        3.40      1.03 o 
 -11   1   7       12.39       19.48      1.09 o 
 -10   1   7        7.75        6.70      0.70 o 
  -9   1   7       33.84       32.98      1.15 o 
  -8   1   7        2.45        1.72      0.35 o 
  -7   1   7       47.15       46.30      0.67 o 
  -6   1   7      166.93      156.73      1.14 o 
  -5   1   7      216.19      214.20      1.35 o 
  -4   1   7       28.66       27.14      0.36 o 
  -3   1   7       59.32       53.77      0.45 o 
  -2   1   7      110.54      122.27      1.02 o 
  -1   1   7       37.54       37.37      0.56 o 
   0   1   7      415.70      435.44      4.58 o 
   1   1   7      153.73      154.67      1.75 o 
   2   1   7       84.43       74.54      0.82 o 
   3   1   7      108.02      113.05      4.52 o 
   4   1   7       18.06       16.39      0.42 o 
   5   1   7        0.21        0.33      0.25 o 
   6   1   7       23.18       21.11      0.59 o 
   7   1   7        0.78        1.16      0.36 o 
   8   1   7       14.85       14.92      0.90 o 
   9   1   7        3.33        2.86      0.54 o 
 -11   2   7       12.02       13.21      0.97 o 
 -10   2   7       39.76       35.79      1.54 o 
  -9   2   7        0.56        0.39      0.46 o 
  -8   2   7        1.29        0.48      0.30 o 
  -7   2   7        6.86        5.90      0.33 o 
  -6   2   7       17.57       16.72      0.40 o 
  -5   2   7      112.97      108.75      0.94 o 
  -4   2   7       92.45       89.57      0.69 o 
  -3   2   7       22.00       23.67      0.37 o 
  -2   2   7      214.09      210.49      1.61 o 
  -1   2   7        3.22        3.39      0.34 o 
   0   2   7      146.87      149.10      2.20 o 
   1   2   7       77.50       83.12      1.15 o 
   2   2   7      255.55      240.11      2.08 o 
   3   2   7      649.40      626.77      4.24 o 
   4   2   7       69.55       68.41      0.99 o 
   5   2   7        1.54        0.86      0.27 o 
   6   2   7        3.25        2.94      0.33 o 
   7   2   7        6.52        7.01      0.52 o 
   8   2   7       18.55       16.80      0.84 o 
   9   2   7        6.75        6.07      0.64 o 
 -11   3   7       23.97       23.95      1.21 o 
 -10   3   7        4.92        6.32      0.72 o 
  -9   3   7       52.13       53.46      2.13 o 
  -8   3   7        8.99        6.82      0.40 o 
  -7   3   7      207.33      200.43      1.69 o 
  -6   3   7       55.80       50.41      0.68 o 
  -5   3   7      411.68      403.92      2.34 o 
  -4   3   7       81.38       84.62      0.81 o 
  -3   3   7        6.74        7.63      0.26 o 
  -2   3   7       44.94       48.15      0.73 o 
  -1   3   7      129.52      134.63      1.61 o 
   0   3   7      180.73      186.91      1.84 o 
   1   3   7       74.58       69.91      1.00 o 
   2   3   7      126.93      126.98      2.16 o 
   3   3   7       10.11       10.09      0.69 o 
   4   3   7        4.59        1.91      0.50 o 
   5   3   7        6.88        4.53      0.82 o 
   6   3   7        3.56        2.96      0.57 o 
   7   3   7       13.78       13.85      0.77 o 
   8   3   7        4.39        3.49      0.47 o 
 -11   4   7        2.70        2.18      0.64 o 
 -10   4   7       18.64       18.68      1.87 o 
  -9   4   7       13.97       12.96      0.55 o 
  -8   4   7       19.89       17.24      0.70 o 
  -7   4   7       64.74       60.22      0.88 o 
  -6   4   7      138.97      136.68      1.29 o 
  -5   4   7      248.47      245.98      1.84 o 
  -4   4   7        1.18        1.34      0.22 o 
  -3   4   7       63.88       61.29      0.68 o 
  -2   4   7        5.04        6.10      0.31 o 
  -1   4   7      194.51      194.05      2.05 o 
   0   4   7      109.77      114.63      1.95 o 
   1   4   7       54.94       57.02      1.38 o 
   2   4   7       45.26       46.03      1.30 o 
   3   4   7       11.77        8.77      0.56 o 
   4   4   7       15.66        9.72      0.72 o 
   5   4   7       57.32       53.15      1.52 o 
   6   4   7        0.17        0.35      0.52 o 
   7   4   7        4.02        4.82      0.72 o 
   8   4   7        7.47        9.07      0.72 o 
 -10   5   7       18.75       21.54      0.71 o 
  -9   5   7       96.07       94.93      1.34 o 
  -8   5   7       14.64       14.52      0.64 o 
  -7   5   7      162.29      154.89      1.49 o 
  -6   5   7       39.22       37.06      0.75 o 
  -5   5   7      109.98      116.06      1.17 o 
  -4   5   7      160.00      158.28      1.23 o 
  -3   5   7      179.55      181.27      1.78 o 
  -2   5   7       63.77       65.39      1.01 o 
  -1   5   7      140.92      141.53      1.75 o 
   0   5   7        3.95        5.24      0.60 o 
   1   5   7       79.87       80.26      3.09 o 
   2   5   7       48.50       40.83      1.26 o 
   3   5   7       40.41       30.72      0.92 o 
   4   5   7       49.59       51.49      1.48 o 
   5   5   7       60.27       60.84      1.68 o 
   6   5   7        2.62        2.44      0.62 o 
   7   5   7       14.67       16.22      1.05 o 
   8   5   7        5.88        7.08      1.15 o 
 -10   6   7        4.89        5.34      0.54 o 
  -9   6   7       13.92       14.48      0.67 o 
  -8   6   7        8.22        6.11      0.46 o 
  -7   6   7       48.87       48.84      0.93 o 
  -6   6   7        1.46        1.93      0.33 o 
  -5   6   7      181.85      164.17      1.64 o 
  -4   6   7      299.12      281.13      2.02 o 
  -3   6   7      300.36      295.17      2.07 o 
  -2   6   7      311.80      308.56      2.28 o 
  -1   6   7       27.50       30.97      0.67 o 
   0   6   7       23.53       23.31      0.95 o 
   1   6   7       33.52       25.10      1.02 o 
   2   6   7       11.77       12.67      0.82 o 
   3   6   7       27.31       21.15      0.86 o 
   4   6   7        9.39        9.71      0.63 o 
   5   6   7       31.26       25.23      1.17 o 
   6   6   7        3.51        3.85      0.72 o 
   7   6   7        3.26        5.11      1.91 o 
   8   6   7       12.48       13.77      1.08 o 
 -10   7   7        7.27        8.71      0.65 o 
  -9   7   7       35.91       34.80      0.97 o 
  -8   7   7       71.05       73.08      1.32 o 
  -7   7   7        3.35        3.10      0.37 o 
  -6   7   7       34.12       31.22      0.73 o 
  -5   7   7       37.41       40.20      0.78 o 
  -4   7   7       51.92       50.97      0.76 o 
  -3   7   7      469.22      454.00      3.58 o 
  -2   7   7       19.82       24.63      0.68 o 
  -1   7   7       76.14       69.95      1.06 o 
   0   7   7       87.24       75.77      1.59 o 
   1   7   7        3.16        2.59      0.45 o 
   2   7   7       87.96       85.00      2.94 o 
   3   7   7       11.65       11.72      0.67 o 
   4   7   7       16.51       19.66      0.83 o 
   5   7   7       18.06       18.41      1.30 o 
   6   7   7        4.09        5.09      1.54 o 
   7   7   7        2.83        2.10      0.68 o 
  -9   8   7       30.50       28.50      0.91 o 
  -8   8   7       10.77       10.67      0.60 o 
  -7   8   7        1.68        1.01      0.34 o 
  -6   8   7        7.56        8.46      0.47 o 
  -5   8   7       47.62       48.10      0.88 o 
  -4   8   7        6.62        5.86      0.37 o 
  -3   8   7        0.26        0.89      0.36 o 
  -2   8   7        4.80        4.03      0.41 o 
  -1   8   7        5.39        7.09      0.44 o 
   0   8   7       24.89       26.62      0.84 o 
   1   8   7      123.07      113.75      1.98 o 
   2   8   7        1.44        0.73      0.45 o 
   3   8   7       13.76       11.02      0.58 o 
   4   8   7        5.74        5.51      0.50 o 
   5   8   7        5.08        5.92      0.54 o 
   6   8   7        8.20       11.72      0.81 o 
   7   8   7        5.52        5.55      0.68 o 
  -8   9   7       20.65       23.12      2.49 o 
  -7   9   7       19.45       16.60      0.85 o 
  -6   9   7       46.60       48.40      1.28 o 
  -5   9   7        2.35        1.13      0.44 o 
  -4   9   7        6.05        5.24      0.46 o 
  -3   9   7       29.53       24.95      0.75 o 
  -2   9   7        6.05        6.01      0.46 o 
  -1   9   7       45.12       48.26      1.00 o 
   0   9   7       65.98       61.91      1.27 o 
   1   9   7       18.58       18.89      0.80 o 
   2   9   7      148.62      145.81      2.17 o 
   3   9   7        5.34        5.16      0.52 o 
   4   9   7        5.18        5.73      0.54 o 
   5   9   7        5.97        5.20      0.55 o 
   6   9   7       30.73       34.35      1.65 o 
  -8  10   7        1.65        1.20      0.66 o 
  -7  10   7        5.46        7.43      0.69 o 
  -6  10   7       45.94       47.12      1.30 o 
  -5  10   7       14.18       16.49      0.81 o 
  -4  10   7        3.41        2.94      0.49 o 
  -3  10   7       14.21       10.82      0.57 o 
  -2  10   7       22.84       20.88      0.73 o 
  -1  10   7       78.94       88.09      1.42 o 
   0  10   7       13.00       13.37      0.62 o 
   1  10   7       31.66       29.92      1.01 o 
   2  10   7       22.34       25.23      0.97 o 
   3  10   7       10.87        9.90      0.63 o 
   4  10   7       53.44       56.92      1.26 o 
   5  10   7       23.04       31.07      1.30 o 
  -7  11   7       78.16       84.64      1.89 o 
  -6  11   7       13.03       10.83      0.77 o 
  -5  11   7       12.85       12.07      0.77 o 
  -4  11   7       18.34       19.46      0.87 o 
  -3  11   7        2.50        1.20      0.40 o 
  -2  11   7       36.28       37.79      0.97 o 
  -1  11   7      115.73      120.47      1.73 o 
   0  11   7       58.83       64.14      1.34 o 
   1  11   7       34.09       33.22      1.08 o 
   2  11   7       70.05       69.48      1.55 o 
   3  11   7       14.06       15.31      0.84 o 
   4  11   7        8.08        9.11      0.64 o 
  -5  12   7       19.80       24.10      1.37 o 
  -4  12   7        8.56        7.43      0.68 o 
  -3  12   7       22.61       23.52      0.96 o 
  -2  12   7       47.64       53.55      1.41 o 
  -1  12   7       53.27       55.73      1.44 o 
   0  12   7        4.54        3.86      0.59 o 
   1  12   7        6.66        6.52      0.69 o 
   2  12   7        5.42        5.85      0.58 o 
   3  12   7       39.34       39.11      1.14 o 
  -3  13   7       43.94       42.75      2.26 o 
  -2  13   7        0.86        0.64      0.70 o 
  -1  13   7        4.01        4.51      0.66 o 
   0  13   7        0.46       -0.09      0.54 o 
   1  13   7        3.51        5.69      0.68 o 
 -11   0   8        0.83        0.76      0.60 o 
 -10   0   8       39.81       39.15      1.42 o 
  -9   0   8       16.95       15.70      0.91 o 
  -8   0   8      120.83      118.77      2.72 o 
  -7   0   8        1.94        1.23      0.38 o 
  -6   0   8      108.99      111.33      1.34 o 
  -5   0   8      722.71      708.01      4.79 o 
  -4   0   8        2.96        1.91      0.26 o 
  -3   0   8      122.51      122.96      1.37 o 
  -2   0   8      130.83      149.16      2.14 o 
  -1   0   8        0.71        1.37      0.39 o 
   0   0   8        0.01       -0.58      0.58 o 
   1   0   8      142.63      133.83      3.10 o 
   2   0   8      665.23      660.57     14.43 o 
   3   0   8       32.97       33.39      1.42 o 
   4   0   8        7.06        7.11      0.63 o 
   5   0   8       33.05       31.55      1.98 o 
   6   0   8        5.36        5.01      0.65 o 
   7   0   8        0.82        0.42      0.96 o 
   8   0   8       23.18       29.13      1.93 o 
 -11   1   8       14.86       17.14      0.91 o 
 -10   1   8        2.95        2.79      0.59 o 
  -9   1   8       43.07       45.64      1.01 o 
  -8   1   8       35.25       36.06      0.78 o 
  -7   1   8       92.68       90.16      0.97 o 
  -6   1   8       73.71       69.08      0.79 o 
  -5   1   8       12.65       13.67      0.37 o 
  -4   1   8       77.35       81.96      0.68 o 
  -3   1   8       34.82       37.39      0.51 o 
  -2   1   8       63.90       65.70      0.93 o 
  -1   1   8       46.93       49.98      0.97 o 
   0   1   8      139.83      131.36      1.73 o 
   1   1   8      111.30      110.65      1.48 o 
   2   1   8      311.37      314.89      2.98 o 
   3   1   8      118.90      111.60      1.39 o 
   4   1   8        1.50        1.40      0.32 o 
   5   1   8       25.76       26.01      0.73 o 
   6   1   8        7.10        7.03      0.61 o 
   7   1   8       53.20       57.55      1.79 o 
   8   1   8       12.20       12.89      1.04 o 
 -11   2   8       21.35       21.77      1.01 o 
 -10   2   8        1.43        1.94      0.58 o 
  -9   2   8        3.39        4.59      0.53 o 
  -8   2   8       16.00       14.34      0.54 o 
  -7   2   8       93.92       98.20      1.15 o 
  -6   2   8      162.24      154.70      1.42 o 
  -5   2   8      120.17      117.11      1.05 o 
  -4   2   8      227.13      226.89      1.33 o 
  -3   2   8      249.04      244.94      1.60 o 
  -2   2   8        3.11        3.78      0.28 o 
  -1   2   8      107.01      101.64      1.27 o 
   0   2   8       47.50       51.93      0.88 o 
   1   2   8      100.43      101.07      1.60 o 
   2   2   8      366.11      357.98      6.23 o 
   3   2   8       64.87       58.49      3.12 o 
   4   2   8       37.82       36.30      1.01 o 
   5   2   8       39.16       35.13      1.03 o 
   6   2   8        5.20        6.75      0.61 o 
   7   2   8        6.05        8.10      0.95 o 
   8   2   8        7.70        9.30      0.94 o 
 -10   3   8       16.33       17.27      0.86 o 
  -9   3   8       14.52       16.91      0.81 o 
  -8   3   8        9.74       11.13      0.58 o 
  -7   3   8       33.46       31.67      0.66 o 
  -6   3   8       71.01       72.49      0.94 o 
  -5   3   8       30.88       31.94      0.60 o 
  -4   3   8       35.99       36.73      0.55 o 
  -3   3   8       15.53       14.24      0.35 o 
  -2   3   8       45.58       47.64      1.08 o 
  -1   3   8      104.56      116.58      1.46 o 
   0   3   8       44.28       44.85      1.24 o 
   1   3   8      307.99      283.15      3.63 o 
   2   3   8      178.89      172.83      2.85 o 
   3   3   8       75.07       70.78      1.85 o 
   4   3   8        2.92        2.17      0.54 o 
   5   3   8       28.46       29.81      1.19 o 
   6   3   8        5.57        6.16      0.60 o 
   7   3   8        0.32       -0.52      0.60 o 
   8   3   8       23.48       24.19      1.30 o 
 -10   4   8       33.84       35.08      1.97 o 
  -9   4   8       44.83       47.53      1.08 o 
  -8   4   8        8.35        9.80      0.49 o 
  -7   4   8       38.77       37.23      0.80 o 
  -6   4   8       72.56       65.80      0.91 o 
  -5   4   8      183.67      169.09      1.48 o 
  -4   4   8       26.94       29.65      0.51 o 
  -3   4   8       74.50       69.38      0.77 o 
  -2   4   8        8.19       11.13      0.41 o 
  -1   4   8       24.23       22.24      0.72 o 
   0   4   8       89.67       79.15      1.68 o 
   1   4   8        6.35        5.55      0.97 o 
   2   4   8       37.74       35.38      1.22 o 
   3   4   8       98.19       94.76      2.39 o 
   4   4   8       12.49       11.88      0.82 o 
   5   4   8       19.55       18.48      1.01 o 
   6   4   8        8.21        9.74      0.87 o 
   7   4   8        2.38        2.73      0.58 o 
 -10   5   8        7.53        7.80      0.69 o 
  -9   5   8       30.92       35.09      0.96 o 
  -8   5   8       46.19       45.44      0.94 o 
  -7   5   8        3.84        5.17      0.41 o 
  -6   5   8       92.27       91.65      1.24 o 
  -5   5   8      104.64      101.18      1.11 o 
  -4   5   8       63.51       60.38      0.74 o 
  -3   5   8       62.23       57.75      0.76 o 
  -2   5   8      121.76      108.72      1.17 o 
  -1   5   8       99.68       80.75      1.43 o 
   0   5   8      193.75      188.79      2.84 o 
   1   5   8        3.72        4.39      0.60 o 
   2   5   8       31.46       28.97      1.13 o 
   3   5   8       12.37       11.07      0.92 o 
   4   5   8       12.43       11.07      0.84 o 
   5   5   8       12.28       12.87      0.91 o 
   6   5   8        0.68        1.26      0.62 o 
   7   5   8        5.68        5.86      0.82 o 
 -10   6   8       43.43       50.26      1.21 o 
  -9   6   8       51.17       51.37      1.16 o 
  -8   6   8        7.87        8.30      0.51 o 
  -7   6   8       13.96       13.87      0.55 o 
  -6   6   8       34.09       33.55      0.77 o 
  -5   6   8       38.28       40.60      1.10 o 
  -4   6   8       95.70       84.80      1.01 o 
  -3   6   8       53.18       54.09      0.97 o 
  -2   6   8       87.55       84.30      1.35 o 
  -1   6   8       49.12       51.38      1.08 o 
   0   6   8       17.89       16.98      0.89 o 
   1   6   8       45.99       39.62      1.30 o 
   2   6   8        1.48        1.59      0.58 o 
   3   6   8        7.45        8.24      0.62 o 
   4   6   8       23.04       22.95      0.91 o 
   5   6   8       15.79       17.72      1.12 o 
   6   6   8        0.81        0.38      0.61 o 
   7   6   8       11.27       15.13      1.12 o 
  -9   7   8       13.74       16.62      0.74 o 
  -8   7   8       28.04       26.82      0.77 o 
  -7   7   8       21.86       22.00      0.67 o 
  -6   7   8        3.38        3.66      0.38 o 
  -5   7   8       92.77       89.57      1.21 o 
  -4   7   8       17.91       16.47      0.48 o 
  -3   7   8       67.44       66.20      1.26 o 
  -2   7   8       22.10       20.42      0.65 o 
  -1   7   8       14.12       15.59      0.56 o 
   0   7   8       53.82       56.91      1.02 o 
   1   7   8       12.33        8.97      0.76 o 
   2   7   8       40.71       40.08      1.37 o 
   3   7   8       39.74       40.51      1.15 o 
   4   7   8        7.90        5.30      0.58 o 
   5   7   8       18.50       19.77      1.42 o 
   6   7   8        4.30        3.96      0.77 o 
  -9   8   8        4.52        2.89      0.57 o 
  -8   8   8       31.07       34.47      0.87 o 
  -7   8   8       34.68       35.62      0.85 o 
  -6   8   8        9.30        9.15      0.48 o 
  -5   8   8       12.09       14.66      0.55 o 
  -4   8   8       26.77       26.99      0.77 o 
  -3   8   8        2.68        2.97      0.41 o 
  -2   8   8       31.18       27.15      0.77 o 
  -1   8   8       15.90       15.57      0.72 o 
   0   8   8       24.95       26.05      0.74 o 
   1   8   8       13.67       13.27      0.74 o 
   2   8   8        3.72        2.19      0.50 o 
   3   8   8        7.57        5.63      0.52 o 
   4   8   8        3.48        1.91      0.46 o 
   5   8   8       11.03       11.62      0.82 o 
   6   8   8        2.08        1.47      1.31 o 
  -8   9   8       26.62       31.48      1.51 o 
  -7   9   8       20.17       20.17      0.94 o 
  -6   9   8        0.51        0.23      0.45 o 
  -5   9   8       28.07       27.93      0.99 o 
  -4   9   8       66.67       59.39      1.59 o 
  -3   9   8       43.91       46.17      1.02 o 
  -2   9   8       23.40       25.09      0.78 o 
  -1   9   8        8.93       11.05      0.58 o 
   0   9   8       27.09       31.20      0.84 o 
   1   9   8       56.59       65.14      1.43 o 
   2   9   8       20.52       16.25      0.81 o 
   3   9   8       32.66       32.53      0.97 o 
   4   9   8       21.13       24.47      0.88 o 
   5   9   8        3.68        3.47      0.54 o 
  -7  10   8        4.33        2.23      0.80 o 
  -6  10   8       22.11       25.55      1.02 o 
  -5  10   8        8.88        7.43      1.08 o 
  -4  10   8       13.45       13.44      0.77 o 
  -3  10   8        1.87        2.01      0.40 o 
  -2  10   8       19.51       22.26      0.77 o 
  -1  10   8        1.37        2.02      0.44 o 
   0  10   8       56.31       58.11      1.40 o 
   1  10   8        8.01        8.31      0.67 o 
   2  10   8       67.08       62.97      1.48 o 
   3  10   8       23.53       27.08      0.93 o 
   4  10   8       17.34       18.37      0.83 o 
  -6  11   8       43.50       48.29      1.76 o 
  -5  11   8        5.42        5.03      0.62 o 
  -4  11   8       13.62       15.74      0.93 o 
  -3  11   8       55.60       57.38      1.40 o 
  -2  11   8       35.48       34.64      0.97 o 
  -1  11   8        0.38        0.63      0.44 o 
   0  11   8       15.32       14.06      0.79 o 
   1  11   8       30.55       29.10      1.08 o 
   2  11   8        3.44        2.27      0.54 o 
   3  11   8       17.17       15.41      0.76 o 
  -4  12   8       58.98       64.97      1.65 o 
  -3  12   8       24.50       26.94      1.05 o 
  -2  12   8        8.80        7.50      0.58 o 
  -1  12   8        2.02        2.52      0.49 o 
   0  12   8       16.79       20.19      0.98 o 
   1  12   8        4.50        4.10      0.65 o 
 -10   0   9        6.74        5.42      1.08 o 
  -9   0   9       22.99       25.98      1.78 o 
  -8   0   9        0.67       -0.58      0.65 o 
  -7   0   9        0.47        0.12      0.64 o 
  -6   0   9        0.30        1.03      0.42 o 
  -5   0   9      180.74      180.64      2.24 o 
  -4   0   9      288.13      299.64      5.13 o 
  -3   0   9       43.94       42.64      0.81 o 
  -2   0   9       27.48       28.90      1.64 o 
  -1   0   9        7.83        9.06      0.79 o 
   0   0   9      155.51      163.29      3.52 o 
   1   0   9      113.99      111.82      2.77 o 
   2   0   9        1.44        1.65      0.71 o 
   3   0   9       19.15       23.33      0.95 o 
   4   0   9       29.56       29.37      1.94 o 
   5   0   9        0.15       -0.42      0.93 o 
   6   0   9       53.53       54.48      2.47 o 
   7   0   9        0.00        0.82      1.00 o 
 -10   1   9        4.57        5.17      0.78 o 
  -9   1   9       13.13       12.81      1.68 o 
  -8   1   9       29.05       25.40      0.85 o 
  -7   1   9       38.83       34.90      0.77 o 
  -6   1   9       29.30       27.47      0.73 o 
  -5   1   9      124.20      124.10      1.27 o 
  -4   1   9        0.21        0.26      0.27 o 
  -3   1   9       27.89       26.18      0.68 o 
  -2   1   9       27.26       27.48      0.74 o 
  -1   1   9        9.21        8.78      0.49 o 
   0   1   9        2.24        3.20      0.44 o 
   1   1   9      105.43       97.54      1.45 o 
   2   1   9       30.96       31.49      0.90 o 
   3   1   9       33.12       36.18      0.99 o 
   4   1   9      131.89      125.48      1.95 o 
   5   1   9       19.79       20.61      0.86 o 
   6   1   9        5.95        6.50      0.63 o 
   7   1   9       34.98       42.66      1.64 o 
 -10   2   9        9.10        9.11      1.55 o 
  -9   2   9        4.71        7.11      0.85 o 
  -8   2   9        1.67        1.24      0.51 o 
  -7   2   9       37.76       36.93      1.15 o 
  -6   2   9        3.27        2.83      0.37 o 
  -5   2   9       70.08       67.61      0.91 o 
  -4   2   9      142.00      137.83      1.48 o 
  -3   2   9       17.14       14.79      0.45 o 
  -2   2   9       34.58       34.51      0.84 o 
  -1   2   9        8.04        7.66      0.62 o 
   0   2   9      106.11       97.95      1.93 o 
   1   2   9      254.05      240.37      2.77 o 
   2   2   9       28.73       25.24      1.56 o 
   3   2   9       32.53       29.34      0.93 o 
   4   2   9        2.77        1.81      0.95 o 
   5   2   9       17.00       18.81      0.84 o 
   6   2   9        7.88        8.02      0.68 o 
   7   2   9        4.13        3.75      0.60 o 
 -10   3   9        1.02        1.63      0.67 o 
  -9   3   9       66.98       67.45      1.64 o 
  -8   3   9       19.64       20.24      0.74 o 
  -7   3   9       70.85       71.74      1.14 o 
  -6   3   9       41.24       40.28      0.82 o 
  -5   3   9      163.32      165.33      1.69 o 
  -4   3   9       30.94       31.87      0.61 o 
  -3   3   9        5.27        4.13      0.34 o 
  -2   3   9       92.68       84.04      1.70 o 
  -1   3   9      167.30      154.67      2.47 o 
   0   3   9       74.64       71.20      1.98 o 
   1   3   9        3.58        3.92      0.63 o 
   2   3   9       42.10       42.30      1.34 o 
   3   3   9       35.49       35.14      1.24 o 
   4   3   9        8.76        8.60      0.65 o 
   5   3   9        0.34        0.78      0.62 o 
   6   3   9       12.34       12.48      0.78 o 
   7   3   9        4.35        4.48      0.60 o 
 -10   4   9       12.06       15.37      1.54 o 
  -9   4   9       16.12       17.09      0.76 o 
  -8   4   9        2.70        3.41      0.41 o 
  -7   4   9       29.14       32.47      0.88 o 
  -6   4   9       10.28        9.67      0.49 o 
  -5   4   9       29.30       32.30      0.64 o 
  -4   4   9       10.15        9.95      0.44 o 
  -3   4   9       20.23       20.13      0.60 o 
  -2   4   9       54.84       49.88      1.04 o 
  -1   4   9       19.47       19.24      0.95 o 
   0   4   9      132.46      121.23      2.93 o 
   1   4   9       26.47       23.60      1.05 o 
   2   4   9       37.23       36.38      1.04 o 
   3   4   9       88.43       79.17      1.89 o 
   4   4   9       26.93       31.60      1.26 o 
   5   4   9        1.31        1.47      0.58 o 
   6   4   9       26.59       28.46      1.08 o 
   7   4   9       21.57       22.98      1.64 o 
  -9   5   9        5.90        5.49      0.57 o 
  -8   5   9       30.32       32.05      0.82 o 
  -7   5   9       40.97       43.66      0.90 o 
  -6   5   9      122.06      123.21      1.49 o 
  -5   5   9       24.00       24.35      0.65 o 
  -4   5   9       58.84       57.04      0.85 o 
  -3   5   9        7.79        7.86      0.37 o 
  -2   5   9       22.61       22.66      0.60 o 
  -1   5   9       26.21       26.08      0.77 o 
   0   5   9       12.50       12.88      0.84 o 
   1   5   9       23.08       22.77      1.05 o 
   2   5   9        6.47        6.73      0.77 o 
   3   5   9       12.69       13.16      0.74 o 
   4   5   9        0.47        0.96      0.60 o 
   5   5   9       21.75       20.01      1.13 o 
   6   5   9        5.06        7.91      2.10 o 
  -9   6   9        6.97        5.12      0.47 o 
  -8   6   9       59.31       58.29      1.10 o 
  -7   6   9        4.91        2.76      0.38 o 
  -6   6   9       12.99       14.68      0.57 o 
  -5   6   9       18.97       21.40      0.63 o 
  -4   6   9        6.82        7.16      0.40 o 
  -3   6   9       10.18        9.87      0.49 o 
  -2   6   9       76.93       71.02      1.16 o 
  -1   6   9       37.37       32.10      0.89 o 
   0   6   9        8.21        7.59      0.52 o 
   1   6   9        1.96        1.37      0.60 o 
   2   6   9       39.99       35.80      3.09 o 
   3   6   9        0.09        0.19      0.60 o 
   4   6   9        5.20        3.49      0.68 o 
   5   6   9        8.50        9.56      0.90 o 
   6   6   9        1.02        1.71      0.66 o 
  -8   7   9        9.88        7.68      0.52 o 
  -7   7   9        2.29        0.50      0.35 o 
  -6   7   9       44.58       47.49      0.94 o 
  -5   7   9       22.89       24.71      0.68 o 
  -4   7   9       21.15       22.18      0.70 o 
  -3   7   9       18.98       19.34      0.71 o 
  -2   7   9       20.40       21.81      0.71 o 
  -1   7   9        0.33        0.70      0.40 o 
   0   7   9        0.59        0.13      0.38 o 
   1   7   9        4.45        4.56      0.70 o 
   2   7   9       21.61       21.71      1.14 o 
   3   7   9        6.03        7.00      0.64 o 
   4   7   9       22.00       19.57      0.93 o 
   5   7   9       10.25       11.79      1.03 o 
  -8   8   9        4.97        5.51      0.49 o 
  -7   8   9       28.31       28.95      0.79 o 
  -6   8   9        5.65        4.76      0.43 o 
  -5   8   9       33.28       35.15      0.93 o 
  -4   8   9        8.81        8.72      0.53 o 
  -3   8   9        7.72        8.19      0.53 o 
  -2   8   9       25.12       22.62      0.73 o 
  -1   8   9       11.62        9.75      0.78 o 
   0   8   9       14.69       16.13      0.76 o 
   1   8   9        2.54        0.93      0.46 o 
   2   8   9        1.11        0.98      0.60 o 
   3   8   9       17.61       16.95      0.85 o 
   4   8   9       38.38       36.78      1.23 o 
   5   8   9       56.33       64.93      4.94 o 
  -7   9   9        1.35        1.49      0.55 o 
  -6   9   9       15.35       16.56      1.03 o 
  -5   9   9        3.00        2.18      0.86 o 
  -4   9   9       28.13       29.35      1.02 o 
  -3   9   9       43.82       43.76      1.02 o 
  -2   9   9       35.67       35.66      0.93 o 
  -1   9   9       15.18       19.29      0.81 o 
   0   9   9        6.17        6.66      0.81 o 
   1   9   9       18.41       19.28      0.86 o 
   2   9   9       21.72       24.41      1.00 o 
   3   9   9       12.66       12.35      0.71 o 
   4   9   9       15.60       19.21      0.84 o 
  -6  10   9       32.20       38.24      1.23 o 
  -5  10   9       26.76       25.70      1.02 o 
  -4  10   9       16.70       19.91      0.91 o 
  -3  10   9       97.98      102.79      1.63 o 
  -2  10   9       12.67       12.93      0.69 o 
  -1  10   9       19.99       22.48      0.81 o 
   0  10   9       13.21       16.36      0.85 o 
   1  10   9       10.63        8.64      0.70 o 
   2  10   9        0.16        0.57      0.49 o 
   3  10   9       50.20       52.33      1.28 o 
  -4  11   9       24.17       25.87      1.05 o 
  -3  11   9        0.88        1.97      0.49 o 
  -2  11   9        9.30        9.71      0.63 o 
  -1  11   9        9.19        9.79      0.63 o 
   0  11   9        5.55        6.88      0.56 o 
   1  11   9       16.01       11.93      0.82 o 
 -10   0  10        3.58        6.94      1.21 o 
  -9   0  10        3.79        4.21      1.09 o 
  -8   0  10       20.27       19.85      1.42 o 
  -7   0  10       13.17       12.84      0.91 o 
  -6   0  10       68.66       63.49      1.33 o 
  -5   0  10      139.35      134.98      1.97 o 
  -4   0  10        3.61        3.81      0.53 o 
  -3   0  10       12.57       13.02      0.58 o 
  -2   0  10       11.62       11.51      0.69 o 
  -1   0  10      120.32      120.93      2.98 o 
   0   0  10       27.97       30.78      1.60 o 
   1   0  10      217.07      221.20      4.63 o 
   2   0  10       42.49       39.00      1.90 o 
   3   0  10       50.23       54.66      2.40 o 
   4   0  10        0.00        0.09      0.99 o 
   5   0  10       43.22       44.94      2.35 o 
   6   0  10       59.41       66.92      2.88 o 
 -10   1  10        6.29        8.47      0.90 o 
  -9   1  10       49.00       52.85      1.49 o 
  -8   1  10       13.88       14.93      0.72 o 
  -7   1  10       38.06       38.80      0.99 o 
  -6   1  10       56.17       59.04      1.02 o 
  -5   1  10       79.48       76.09      1.02 o 
  -4   1  10       20.71       21.57      0.56 o 
  -3   1  10       68.27       65.63      0.87 o 
  -2   1  10      118.33      103.37      1.91 o 
  -1   1  10       71.11       66.95      1.28 o 
   0   1  10       77.81       73.84      3.29 o 
   1   1  10       52.44       46.72      1.41 o 
   2   1  10        3.33        3.79      0.46 o 
   3   1  10      182.87      181.79      2.43 o 
   4   1  10       34.85       37.56      1.11 o 
   5   1  10       26.69       33.32      1.43 o 
   6   1  10        2.98        1.49      0.73 o 
 -10   2  10       13.92       14.76      1.13 o 
  -9   2  10       13.53       13.47      1.06 o 
  -8   2  10       72.76       74.69      1.44 o 
  -7   2  10       13.17       13.73      0.57 o 
  -6   2  10      109.88      106.67      1.39 o 
  -5   2  10       49.33       47.72      0.95 o 
  -4   2  10       15.28       14.85      0.55 o 
  -3   2  10       37.62       34.45      0.69 o 
  -2   2  10       58.83       56.09      1.14 o 
  -1   2  10       57.40       60.35      1.50 o 
   0   2  10      275.19      279.20      3.08 o 
   1   2  10        5.55        5.41      0.66 o 
   2   2  10       17.10       16.38      0.74 o 
   3   2  10       27.83       30.98      1.65 o 
   4   2  10       16.88       18.93      0.94 o 
   5   2  10        2.47        2.53      0.52 o 
   6   2  10        2.09        1.88      0.54 o 
  -9   3  10       12.92       13.09      0.92 o 
  -8   3  10       17.92       19.16      0.93 o 
  -7   3  10       73.86       73.49      1.19 o 
  -6   3  10       11.91       10.16      0.52 o 
  -5   3  10       69.77       64.67      1.06 o 
  -4   3  10      327.58      314.21      2.61 o 
  -3   3  10       24.16       26.17      0.94 o 
  -2   3  10       53.51       53.70      1.44 o 
  -1   3  10      202.27      206.29      3.09 o 
   0   3  10        7.74        8.09      0.77 o 
   1   3  10        4.19        4.25      0.68 o 
   2   3  10        4.77        5.46      0.54 o 
   3   3  10       11.06        9.45      1.61 o 
   4   3  10        3.84        3.97      1.44 o 
   5   3  10        9.44       10.83      1.05 o 
   6   3  10        6.94        6.02      1.08 o 
  -9   4  10        4.59        3.60      0.61 o 
  -8   4  10       21.41       21.06      1.28 o 
  -7   4  10        7.38        8.00      0.49 o 
  -6   4  10       57.16       60.35      1.05 o 
  -5   4  10       29.59       28.52      0.73 o 
  -4   4  10       11.27       11.71      0.64 o 
  -3   4  10      142.23      133.87      1.65 o 
  -2   4  10      217.21      210.44      2.49 o 
  -1   4  10       65.26       55.31      1.96 o 
   0   4  10       70.70       74.47      1.82 o 
   1   4  10        0.18       -0.03      0.57 o 
   2   4  10       19.47       18.67      0.84 o 
   3   4  10       13.55       16.87      0.98 o 
   4   4  10        0.29        1.72      0.62 o 
   5   4  10        0.87        0.76      0.53 o 
   6   4  10        9.25       11.09      0.81 o 
  -9   5  10       10.83       11.40      0.81 o 
  -8   5  10       48.57       50.05      1.19 o 
  -7   5  10       15.16       16.04      0.72 o 
  -6   5  10        6.81        5.62      0.52 o 
  -5   5  10        7.84        6.58      0.52 o 
  -4   5  10       65.61       62.90      1.74 o 
  -3   5  10       26.72       26.61      0.90 o 
  -2   5  10       24.28       22.21      0.84 o 
  -1   5  10       12.50       11.12      1.02 o 
   0   5  10       17.28       18.58      1.07 o 
   1   5  10       71.90       69.58      1.96 o 
   2   5  10        2.58        3.72      0.56 o 
   3   5  10        1.43        1.06      0.72 o 
   4   5  10        2.42        2.15      0.64 o 
   5   5  10        8.38        7.83      0.88 o 
  -8   6  10       31.91       35.42      1.04 o 
  -7   6  10       14.36       15.24      0.87 o 
  -6   6  10       28.44       26.51      0.87 o 
  -5   6  10       10.61        8.51      0.56 o 
  -4   6  10       37.88       36.61      1.52 o 
  -3   6  10       35.40       35.04      1.04 o 
  -2   6  10        0.13        0.33      0.49 o 
  -1   6  10        1.00        0.47      0.55 o 
   0   6  10       27.25       25.60      1.17 o 
   1   6  10       17.36       18.95      2.93 o 
   2   6  10       12.26       12.10      0.74 o 
   3   6  10       31.25       33.57      1.29 o 
   4   6  10       36.76       39.57      1.54 o 
   5   6  10       29.05       30.52      1.43 o 
  -8   7  10       22.99       24.33      0.90 o 
  -7   7  10        8.20        6.90      0.58 o 
  -6   7  10       23.87       24.69      1.31 o 
  -5   7  10        6.98        7.45      1.24 o 
  -4   7  10        2.51        1.89      0.61 o 
  -3   7  10        1.64        2.46      0.50 o 
  -2   7  10       13.69       14.51      0.77 o 
  -1   7  10       17.16       14.73      0.95 o 
   0   7  10       46.59       49.76      3.60 o 
   1   7  10       21.69       19.51      1.10 o 
   2   7  10        1.90        2.19      0.61 o 
   3   7  10        1.45        0.42      0.51 o 
   4   7  10        5.19        5.42      0.85 o 
  -7   8  10       19.14       25.36      0.88 o 
  -6   8  10        3.48        4.32      0.51 o 
  -5   8  10       37.58       37.24      1.49 o 
  -4   8  10       27.66       23.66      1.22 o 
  -3   8  10       21.50       21.50      0.91 o 
  -2   8  10       13.97       17.69      0.84 o 
  -1   8  10       11.82       12.57      1.10 o 
   0   8  10        1.58        1.53      0.65 o 
   1   8  10       24.75       26.65      2.35 o 
   2   8  10       67.68       75.20      1.44 o 
   3   8  10        5.46        3.19      0.82 o 
  -6   9  10       59.95       59.33      1.93 o 
  -5   9  10        0.22        0.21      0.65 o 
  -4   9  10        9.75        9.67      0.95 o 
  -3   9  10       19.72       20.97      0.92 o 
  -2   9  10        1.36        1.82      0.56 o 
  -1   9  10        6.01        7.74      0.69 o 
   0   9  10       10.40       12.15      1.00 o 
   1   9  10        4.12        3.33      0.75 o 
   2   9  10        5.28        5.75      0.60 o 
  -4  10  10       38.45       41.69      1.64 o 
  -3  10  10       27.57       25.99      1.05 o 
  -2  10  10        4.52        5.43      0.88 o 
  -1  10  10        3.05        2.72      0.98 o 
   0  10  10       17.67       17.80      1.19 o 
   1  10  10        0.69        0.19      0.71 o 
  -9   0  11       52.77       55.82      2.82 o 
  -8   0  11       15.96       16.00      1.07 o 
  -7   0  11       30.35       32.81      1.36 o 
  -6   0  11       20.75       19.31      1.07 o 
  -5   0  11       19.73       23.88      0.90 o 
  -4   0  11        0.31        0.80      0.79 o 
  -3   0  11        5.14        4.38      0.44 o 
  -2   0  11        8.41        9.53      0.94 o 
  -1   0  11       15.19       14.49      1.15 o 
   0   0  11        1.20        1.98      0.81 o 
   1   0  11        4.98        4.03      0.96 o 
   2   0  11        1.67        1.81      0.99 o 
   3   0  11        5.41        6.31      1.20 o 
   4   0  11       57.92       59.19      2.65 o 
   5   0  11       11.68       10.91      1.44 o 
  -9   1  11       61.93       64.64      1.47 o 
  -8   1  11        0.45        1.19      0.47 o 
  -7   1  11        2.30        2.37      0.47 o 
  -6   1  11       32.17       33.70      0.86 o 
  -5   1  11      110.56      111.24      1.31 o 
  -4   1  11       56.89       54.44      1.27 o 
  -3   1  11       73.47       71.12      1.05 o 
  -2   1  11        4.91        3.89      0.47 o 
  -1   1  11       76.94       74.13      1.43 o 
   0   1  11       12.47        9.56      0.77 o 
   1   1  11        9.38        9.91      0.81 o 
   2   1  11        9.16       10.64      1.26 o 
   3   1  11        7.57        7.29      0.88 o 
   4   1  11       30.71       28.17      1.38 o 
   5   1  11        9.77       10.51      1.01 o 
  -9   2  11       21.50       23.22      1.09 o 
  -8   2  11        4.89        5.74      0.70 o 
  -7   2  11       12.35       11.76      0.56 o 
  -6   2  11       13.62       14.50      0.60 o 
  -5   2  11       29.37       29.38      0.77 o 
  -4   2  11      110.03      107.28      2.43 o 
  -3   2  11      160.11      159.48      1.65 o 
  -2   2  11      154.89      150.05      2.06 o 
  -1   2  11        1.91        2.53      0.45 o 
   0   2  11       25.11       23.52      0.88 o 
   1   2  11        2.87        1.78      0.75 o 
   2   2  11       11.18        9.12      0.98 o 
   3   2  11       10.24       11.85      1.05 o 
   4   2  11       40.89       42.17      1.62 o 
   5   2  11        0.43        1.63      0.75 o 
  -8   3  11        7.45        6.60      0.57 o 
  -7   3  11       21.20       23.33      0.74 o 
  -6   3  11        0.90        0.46      0.38 o 
  -5   3  11       23.60       23.88      0.71 o 
  -4   3  11       18.83       19.17      0.81 o 
  -3   3  11       65.49       66.26      1.03 o 
  -2   3  11      110.72      104.95      1.48 o 
  -1   3  11       30.93       29.15      0.94 o 
   0   3  11       12.37       12.73      0.72 o 
   1   3  11        6.09        6.36      0.62 o 
   2   3  11       26.13       25.72      0.96 o 
   3   3  11       87.36       94.81      2.75 o 
   4   3  11       10.57       10.56      0.77 o 
   5   3  11        6.88        9.19      0.91 o 
  -8   4  11       10.22       11.47      0.68 o 
  -7   4  11       46.14       46.61      1.15 o 
  -6   4  11        7.50        8.44      0.59 o 
  -5   4  11       20.78       22.69      0.70 o 
  -4   4  11       46.84       47.95      1.20 o 
  -3   4  11       23.29       22.00      0.71 o 
  -2   4  11        4.22        4.40      0.56 o 
  -1   4  11       16.97       16.25      0.96 o 
   0   4  11        3.79        4.95      0.73 o 
   1   4  11       10.84       11.94      0.94 o 
   2   4  11        0.19        0.95      0.58 o 
   3   4  11        1.65        0.75      0.53 o 
   4   4  11       10.94       12.67      0.81 o 
  -8   5  11        0.08        0.29      0.44 o 
  -7   5  11        0.48        0.61      0.46 o 
  -6   5  11        7.23        6.07      0.64 o 
  -5   5  11        8.43        9.90      0.92 o 
  -4   5  11       12.59       11.38      0.93 o 
  -3   5  11       51.98       47.99      1.74 o 
  -2   5  11       23.74       20.02      1.00 o 
  -1   5  11        5.16        5.83      0.73 o 
   0   5  11        8.00        6.30      0.76 o 
   1   5  11       10.27       10.95      1.19 o 
   2   5  11        8.18       10.10      0.74 o 
   3   5  11       23.12       26.40      1.38 o 
   4   5  11        2.53        1.16      1.19 o 
  -7   6  11        2.45        2.94      0.51 o 
  -6   6  11        0.90        0.14      0.44 o 
  -5   6  11       17.03       16.70      1.15 o 
  -4   6  11       26.82       26.26      1.48 o 
  -3   6  11       12.31       11.48      0.71 o 
  -2   6  11        8.87        7.52      0.64 o 
  -1   6  11       15.72       14.71      1.15 o 
   0   6  11       21.96       23.01      1.77 o 
   1   6  11       27.73       31.15      1.61 o 
   2   6  11       28.14       29.43      1.20 o 
   3   6  11        6.17        7.92      0.85 o 
  -6   7  11        5.25        4.66      0.62 o 
  -5   7  11        5.74        5.43      0.80 o 
  -4   7  11       58.20       65.58      1.95 o 
  -3   7  11        4.62        4.42      0.75 o 
  -2   7  11       23.60       24.63      1.11 o 
  -1   7  11       21.28       21.35      1.16 o 
   0   7  11       26.46       26.32      1.27 o 
   1   7  11        0.07        0.92      1.74 o 
   2   7  11       13.11       12.65      0.84 o 
   3   7  11       44.35       50.46      1.84 o 
  -5   8  11       19.25       20.20      1.22 o 
  -4   8  11        2.82        5.17      1.37 o 
  -3   8  11        0.32        0.74      0.68 o 
  -2   8  11        5.07        5.44      0.63 o 
  -1   8  11       14.30       14.81      0.87 o 
   0   8  11       14.61       14.14      1.05 o 
   1   8  11        0.43        1.72      0.94 o 
   2   8  11        2.96        3.86      0.64 o 
  -4   9  11       15.77       18.35      1.22 o 
  -3   9  11        7.31        7.79      0.93 o 
  -2   9  11        3.16        4.16      0.63 o 
  -1   9  11       12.71       11.66      0.84 o 
   0   9  11        1.27        0.52      0.73 o 
  -8   0  12        0.00       -0.67      0.67 o 
  -7   0  12       12.33       12.78      1.21 o 
  -6   0  12        0.39       -0.22      0.59 o 
  -5   0  12       18.72       21.43      1.06 o 
  -4   0  12       90.22       91.58      2.10 o 
  -3   0  12       57.16       54.18      2.31 o 
  -2   0  12       95.79       92.80      2.74 o 
  -1   0  12       24.58       24.96      1.54 o 
   0   0  12        0.17        0.24      0.76 o 
   1   0  12        2.29        4.33      1.05 o 
   2   0  12       24.45       26.48      1.83 o 
   3   0  12        0.84        0.28      0.97 o 
   4   0  12       31.78       30.46      2.07 o 
  -8   1  12       10.75        9.71      0.65 o 
  -7   1  12       12.77       13.80      0.73 o 
  -6   1  12       19.86       20.02      0.70 o 
  -5   1  12       27.18       27.99      0.99 o 
  -4   1  12       58.81       58.80      1.39 o 
  -3   1  12        9.56        9.81      0.67 o 
  -2   1  12       30.58       31.22      0.97 o 
  -1   1  12        0.42        0.16      0.51 o 
   0   1  12        4.26        3.40      0.65 o 
   1   1  12        6.50        5.35      0.71 o 
   2   1  12       12.37       11.04      0.97 o 
   3   1  12        1.04        1.81      0.74 o 
  -8   2  12        7.15        8.77      0.73 o 
  -7   2  12        0.81        1.18      0.45 o 
  -6   2  12       43.76       42.90      0.97 o 
  -5   2  12       25.94       26.94      1.39 o 
  -4   2  12       14.03       14.75      0.76 o 
  -3   2  12       42.68       40.85      1.17 o 
  -2   2  12        4.59        4.48      0.44 o 
  -1   2  12        3.27        2.38      0.50 o 
   0   2  12       22.54       22.37      1.20 o 
   1   2  12        0.00        0.64      0.63 o 
   2   2  12        0.03       -0.06      0.74 o 
   3   2  12       23.18       25.69      1.50 o 
  -7   3  12       25.88       26.05      0.80 o 
  -6   3  12       21.49       20.19      0.70 o 
  -5   3  12       32.49       31.09      1.51 o 
  -4   3  12       67.28       68.30      1.51 o 
  -3   3  12       22.52       23.32      0.92 o 
  -2   3  12       19.02       17.64      0.64 o 
  -1   3  12       19.77       21.49      0.88 o 
   0   3  12        4.42        4.76      0.59 o 
   1   3  12        7.20        7.04      0.96 o 
   2   3  12       13.23       14.39      1.05 o 
   3   3  12        6.07        7.48      0.91 o 
  -7   4  12       15.31       17.14      0.80 o 
  -6   4  12        1.74        1.89      0.47 o 
  -5   4  12        6.77        6.36      0.84 o 
  -4   4  12       19.97       20.82      1.21 o 
  -3   4  12       23.88       28.38      1.33 o 
  -2   4  12       13.18       15.27      0.68 o 
  -1   4  12        1.57        1.18      0.48 o 
   0   4  12       10.44       10.14      0.72 o 
   1   4  12        0.94        0.75      0.43 o 
   2   4  12       24.38       25.86      1.03 o 
   3   4  12       20.59       21.10      1.33 o 
  -6   5  12       25.41       27.90      1.36 o 
  -5   5  12       10.98       10.45      1.06 o 
  -4   5  12       83.59       90.51      2.29 o 
  -3   5  12        6.63        4.43      0.75 o 
  -2   5  12       12.44       10.98      0.73 o 
  -1   5  12        9.90        9.76      0.90 o 
   0   5  12       13.72       12.20      0.97 o 
   1   5  12       14.70       14.54      1.09 o 
   2   5  12       22.74       26.73      1.09 o 
  -6   6  12       16.96       18.98      2.11 o 
  -5   6  12       12.46       11.32      1.00 o 
  -4   6  12       31.07       32.30      1.45 o 
  -3   6  12        3.23        4.80      0.82 o 
  -2   6  12        6.73        5.89      0.64 o 
  -1   6  12       17.50       18.62      1.11 o 
   0   6  12        7.23        9.05      1.30 o 
   1   6  12       20.62       27.10      2.17 o 
  -4   7  12       20.18       21.52      1.29 o 
  -3   7  12        0.87        1.45      0.75 o 
  -2   7  12       11.22       13.31      0.85 o 
  -1   7  12        3.06        2.32      0.91 o 
   0   7  12       24.72       30.27      1.43 o 
  -6   0  13       32.97       31.00      1.90 o 
  -5   0  13       67.42       66.50      1.98 o 
  -4   0  13        0.27        1.05      0.90 o 
  -3   0  13       47.12       45.27      2.22 o 
  -2   0  13        8.18        7.04      1.06 o 
  -1   0  13        5.01        5.57      0.99 o 
   0   0  13        0.31        1.53      0.91 o 
   1   0  13       11.08       12.03      1.35 o 
   2   0  13       23.20       23.56      1.83 o 
  -6   1  13       23.79       22.79      1.72 o 
  -5   1  13       22.90       25.03      1.24 o 
  -4   1  13       21.75       22.12      0.94 o 
  -3   1  13        4.12        3.77      0.57 o 
  -2   1  13       23.00       22.46      1.55 o 
  -1   1  13       15.04       15.33      0.95 o 
   0   1  13        9.26       10.07      0.88 o 
   1   1  13       30.66       34.61      1.45 o 
  -6   2  13        5.29        5.69      0.64 o 
  -5   2  13       14.72       13.95      0.80 o 
  -4   2  13       69.77       69.29      1.58 o 
  -3   2  13       44.93       41.07      1.50 o 
  -2   2  13       24.65       23.14      1.59 o 
  -1   2  13       11.35       11.49      0.86 o 
   0   2  13        2.43        2.55      1.09 o 
   1   2  13       10.85       11.38      0.96 o 
  -5   3  13       22.04       23.60      1.26 o 
  -4   3  13       32.33       33.16      1.14 o 
  -3   3  13        6.78        6.94      0.65 o 
  -2   3  13       32.91       34.35      1.15 o 
  -1   3  13       18.47       16.99      1.29 o 
   0   3  13        2.66        2.53      1.61 o 
   1   3  13        7.61        8.48      0.91 o 
  -5   4  13        4.44        4.10      0.81 o 
  -4   4  13       13.05       13.32      1.07 o 
  -3   4  13       17.30       18.17      1.15 o 
  -2   4  13        7.01        3.47      0.73 o 
  -1   4  13       24.48       24.45      1.01 o 
   0   4  13        0.35        0.34      0.52 o 
  -4   5  13      105.54      100.17      2.53 o 
  -3   5  13        2.78        3.41      0.76 o 
  -2   5  13        5.07        5.21      1.81 o 
  -1   5  13        4.69        6.73      0.68 o 
                                                 
